# Supplementary material for: HMGN2 and Histone H1.2: potential targets of a novel probiotic mixture for seasonal allergic rhinitis
Source: Front Microbiol. 2023 Oct 6;14:1202858. doi: 10.3389/fmicb.2023.1202858 (PMC10588638; doi:10.3389/fmicb.2023.1202858)
Supplement: Supplementary file 1 [file Table_1.XLSX]

## Sheet: Demographic characteristics 
Demographic characteristics										June							Sep
Probiotic intervention
Number	Sex	Age (years)	Total IgE (KUA/L)	Common ragweed (KUA/L)	Mugwort (KUA/L)	Japanese Hop (KUA/L)	Firebush(Kochia) (KUA/L)	wx7(w7,w8,w9,w10,w12) (KUA/L)	Cocklebur (KUA/L)	Persentage of lymphocytes (%)	Persentage of eosinophils (%)	Persentage of basophils (%)	Lymphocyte count (×10^9/L)	Eosinophil count (×10^9/L)	Basophil count (×10^9/L)		Persentage of lymphocytes (%)	Persentage of eosinophils (%)	Persentage of basophils (%)	Lymphocyte count (×10^9/L)	Eosinophil count (×10^9/L)	Basophil count (×10^9/L)
No.1	Female	62	430	5.86	35.8					20.9	2.4	0.4	1.23	0.14	0.03		22.8	2.4	2.4	1.71	0.18	0.03
No.2	Female	49								23.9	6.1	0.5	1.28	0.33	0.03		23.7	7.2	0.8	1.61	0.49	0.05
No.3	Female	30	112	1.72	35.9		0.96			16.9	4.8	0.1	1.29	0.36	0.01		24.1	7.9	0.6	1.56	0.51	0.04
No.4	Male	41	89.7	1.61	6.27			4.34		33.9	2.2	0.6	1.62	0.1	0.03		27.5	5.3	0.8	1.25	0.24	0.04
No.5	Female	31			1.66					29.5	2.9	0.3	2.24	0.22	0.02		27.5	12.5	0.5	2.35	1.07	0.05
No.6	Female	34	29.9			8.47				44.8	2.5	0.2	2.89	0.16	0.02		35.2	6.5	0.2	1.89	0.35	0.01
No.7	Female	52	79.7	8.34	28.1					36.2	5.7	0.5	1.54	0.24	0.02		32.5	5.5	0.3	1.23	0.21	0.01
No.8	Male	23			9.33			2.45		29.4	1.6	1.1	0.09	0.09	0.06		25.7	0.5	0.6	2.24	0.04	0.05
No.9	Male	31	104	5.78	8.57					26	1.6	0.1	1.57	0.09	0		26.7	5.5	0.4	1.5	0.31	0.02
No.10	Female	35	345		4.83				1.62	42.2	3.1	0.3	2.48	0.18	0.02		35.3	2	0.2	1.74	0.1	0.01
No.11	Female	37	74.8				1.03			21.2	3.1	0.4	2.83	0.41	0.05		34.3	4.7	0.6	2.42	0.33	0.04
No.12	Female	26	75.4	5.77	36.7			7.82		41.8	4.6	0.5	2.54	0.28	0.03		32.1	11.5	0.7	2.38	0.85	0.05
No.13	Male	40	72		34.1					33.2	3	0.7	2.16	0.2	0.04		31.8	5.4	0.8	2.51	0.43	0.06
No.14	Male	40			1.65					21.9	4.6	0.4	1.26	0.26	0.02		17.7	2.7	0.7	1.29	0.19	0.05
No.15	Female	53								30.6	7.2	0.4	1.06	0.25	0.01
Placebo intervention
Number	Sex	Age	Total IgE (KUA/L)	Common ragweed (KUA/L)	Mugwort (KUA/L)	Japanese Hop (KUA/L)	Firebush(Kochia) (KUA/L)	wx7(w7,w8,w9,w10,w12) (KUA/L)	Cocklebur (KUA/L)	Persentage of lymphocytes (%)	Persentage of eosinophils (%)	Persentage of basophils (%)	Lymphocyte count (×10^9/L)	Eosinophil count (×10^9/L)	Basophil count (×10^9/L)		Persentage of lymphocytes (%)	Persentage of eosinophils (%)	Persentage of basophils (%)	Lymphocyte count (×10^9/L)	Eosinophil count (×10^9/L)	Basophil count (×10^9/L)
No.16	Female	30		0.48	77												10.6	12	0.3	0.87	0.99	0.03
No.17	Female	35	36.3		12.9					27.2	6.6	0.2	1.54	0.37	0.01		33.8	7.8	0.6	1.93	0.45	0.04
No.18	Male	52		0.61	3.76					34.5	2.1	0.8	2.47	0.15	0.06		29.2	7.5	0.6	2.09	0.53	0.04
No.19	Female	38								31	2.5	0.4	1.71	0.14	0.02		27.2	4.7	0.8	1.59	0.27	0.05
No.20	Female	31	40.6							28.8	6.6	0.5	1.48	0.34	0.02		26.9	8	0.2	1.81	0.54	0.02
No.21	Male	47			3.3					37.1	4	0.3	1.76	0.19	0.02
No.22	Female	34	64.8	3.42	2.22	1.12	0.57		0.84	22.7	4.9	0.5	1.91	0.42	0.04		28.3	7.8	1.2	1.57	0.43	0.06
No.23	Male	53	340	4.65	7.12				2.73	25.4	5.2	0.9	2.34	0.47	0.08		24.1	5.6	0.6	2.79	0.64	0.07
No.24	Female	37	44.1							34.3	2.4	0.2	2.03	0.14	0.01		31.2	3.1	0.1	1.74	0.17	0.01
No.25	Female	35	13							16.8	0.3	0.2	1.42	0.03	0.02		26.7	1.9	0.4	1.87	0.13	0.03
No.26	Male	32	58.6		8.31	1.94				35.5	1.7	0.4	2.93	0.14	0.03		25.9	6.9	0.8	2.07	0.55	0.07
No.27	Female	40	133	7.33	51.5			41.4		36.1	1.8	0.1	1.81	0.09	0.01		32.3	6.8	0.7	1.41	0.3	0.03
No.28	Female	36	195		6.26	15.4	0.59			31.4	2.3	0.4	2.15	0.16	0.02		36	9.4	0.7	2.36	0.62	0.04
No.29	Male	36	118		3.14	20.7				35.2	3.5	0.2	2.95	0.3	0.02		31.3	8	0.4	2.24	0.57	0.03
No.30	Female	49			3.95					39.7	6.5	0.5	1.82	0.3	0.02		25.1	9.6	0.4	1.3	0.5	0.02
