# Supplementary material for: HMGN2 and Histone H1.2: potential targets of a novel probiotic mixture for seasonal allergic rhinitis
Source: Front Microbiol. 2023 Oct 6;14:1202858. doi: 10.3389/fmicb.2023.1202858 (PMC10588638; doi:10.3389/fmicb.2023.1202858)
Supplement: Supplementary file 2 [file Table_2.XLSX]

## Sheet: Symptom score
Item	Participants	Gender	Age	Group	2017-08-13	2017-08-14	2017-08-15	2017-08-16	2017-08-17	2017-08-18	2017-08-19	2017-08-20	2017-08-21	2017-08-22	2017-08-23	2017-08-24	2017-08-25	2017-08-26	2017-08-27	2017-08-28	2017-08-29	2017-08-30	2017-08-31	2017-09-01	2017-09-02	2017-09-03	2017-09-04	2017-09-05	2017-09-06	2017-09-07	2017-09-08	2017-09-09	2017-09-10	2017-09-11	2017-09-12	2017-09-13	2017-09-14	2017-09-15	2017-09-16	2017-09-17	2017-09-18	2017-09-19	2017-09-20	2017-09-21	2017-09-22	2017-09-23	2017-09-24
System score	No.1	Female	62	Probiotics	1	1	1	1	1	1	1	1	1	1	1	3	3	3	2	2	4	3	2	3	4	2	2	2	3	7	3	1	1	1	1	1	1	1	1	1	1	2	2	1	1	1	1
System score	No.2	Female	49	Probiotics	4	1	1	2	1	0	1	1	2	1	1	4	7	6	5	4	6	6	4	3	4	5	5	4	5	6	5	5	6	5	5	5	5	6	4	4	4	3	2	2	2	2	2
System score	No.3	Female	30	Probiotics	0	0	0	0	1	0	0	0	0	0	2	4	7	0	2	1	1	3	5	4	7	11	0	3	5	4	8	7	4	2	5	4	4	1	3	5	4	4	2	1	1	1	1
System score	No.4	Male	41	Probiotics	1	1	1	1	1	1	1	1	1	7	7	7	8	7	7	8	8	5	6	7	7	7	7	8	7	7	8	8	5	6	5	3	4	4	4	5	3	3	3	3	3	3	3
System score	No.5	Female	31	Probiotics	5	4	4	4	4	4	6	7	5	4	5	6	4	4	6	6	7	6	7	7	7	8	7	7	7	7	6	5	6	5	5	5	4	5	5	5	5	5	5	4	4	5	4
System score	No.6	Female	34	Probiotics	1	4	3	6	5	4	3	1	2	2	3	7	7	3	3	3	2	3	2	2	5	3	2	4	8	7	6	5	5	6	4	6	5	4	4	4	4	4	4	4	5	2	2
System score	No.7	Female	52	Probiotics	2	3	4	3	2	2	2	2	3	2	2	3	5	7	3	2	2	3	5	3	1	3	2	3	6	6	6	2	2	3	2	2	5	2	3	2	5	5	4	4	3	3	3
System score	No.8	Male	23	Probiotics	1	1	0	1	6	2	1	1	1	1	3	6	5	2	0	0	1	2	2	2	2	1	5	3	2	7	9	2	1	1	1	1	2	1	1	1	1	1	1	0	2	1	1
System score	No.9	Male	31	Probiotics	3	3	6	7	3	3	3	1	1	1	1	2	5	6	6	4	4	7	6	7	7	7	5	5	5	5	5	6	2	2	2	2	2	1	1	3	2	2	3	2	2	5	7
System score	No.10	Female	35	Probiotics	0	0	0	0	0	1	0	0	0	0	0	1	3	3	3	3	3	3	3	3	4	4	2	2	3	3	3	3	4	5	3	3	3	0	1	1	2	1	1	2	4	4	2
System score	No.11	Female	37	Probiotics	0	0	2	3	3	3	5	4	3	3	3	4	4	3	4	5	6	6	7	8	6	8	9	6	6	6	6	6	6	6	6	4	4	4	5	4	5	6	6	5	4	4	4
System score	No.12	Female	26	Probiotics	3	5	4	5	8	5	2	5	4	3	3	7	7	6	5	5	5	5	4	4	4	4	4	3	3	3	3	3	3	3	3	3	3	2	3	2	2	2	2	2	2	2	2
System score	No.13	Male	40	Probiotics	0	0	0	3	3	3	3	3	3	3	3	3	3	3	3	7	5	5	8	7	4	2	3	3	5	3	3	3	3	3	3	1	1	1	1	1	1	1	0	0	0	0	0
System score	No.14	Male	40	Probiotics	0	0	0	0	0	0	0	0	0	0	1	1	1	1	1	1	1	1	1	1	1	1	1	1	1	1	1	2	2	1	1	1	1	2	2	2	1	1	1	1	1	1	1
System score	No.15	Female	53	Probiotics	0	0	0	0	0	0	0	0	0	0	0	0	0	0	0	0	0	0	0	3	6	4	2	1	2	6	7	4	3	3	3	4	3	2	2	2	2	2	2	2	2	9	2
Average					1.4	1.53333	1.73333	2.4	2.53333	1.93333	1.86667	1.8	1.73333	1.86667	2.33333	3.86667	4.6	3.6	3.33333	3.4	3.66667	3.86667	4.13333	4.26667	4.6	4.66667	3.73333	3.66667	4.53333	5.2	5.26667	4.13333	3.53333	3.46667	3.26667	3	3.13333	2.4	2.66667	2.8	2.8	2.8	2.53333	2.2	2.4	2.86667	2.33333
System score	No.16	Female	30	Placebo	0	0	8	6	6	4	3	3	3	6	8	11	12	6	5	3	4	3	3	4	4	3	3	4	4	3	9	10	9	3	7	10	9	9	7	7	6	7	4	5	4	4	2
System score	No.17	Female	35	Placebo	0	0	0	0	0	0	0	1	0	0	2	6	7	1	2	1	2	2	1	0	0	1	1	2	2	6	4	4	3	3	4	2	2	4	2	3	4	2	1	2	3	1	1
System score	No.18	Male	52	Placebo	4	4	4	4	4	4	4	4	4	4	4	7	7	7	7	7	7	7	7	7	8	7	6	7	7	7	6	6	6	6	6	6	6	6	6	6	6	6	6	6	6	6	6
System score	No.19	Female	38	Placebo	2	7	6	4	6	5	7	5	5	5	5	3	3	4	5	3	2	3	3	6	6	12	4	1	1	2	2	2	2	6	6	12	4	0	0	1	0	0	1	1	2	5	2
System score	No.20	Female	31	Placebo	1	6	8	5	0	1	0	0	5	4	2	4	8	4	1	1	9	5	5	5	10	5	4	7	5	5	5	5	9	2	2	8	8	2	0	1	7	7	7	5	0	5	0
System score	No.21	Male	47	Placebo	4	4	4	4	8	8	4	4	4	4	4	6	5	5	5	5	6	6	9	7	8	9	9	9	9	9	9	9	9	9	9	6	9	6	9	9	9	9	9	9	9	1	2
System score	No.22	Female	34	Placebo	3	2	2	0	0	0	0	0	0	0	0	0	0	0	0	0	0	1	2	2	3	3	3	3	3	4	6	6	6	4	4	3	3	3	3	3	3	3	3	0	1	2	2
System score	No.23	Male	53	Placebo	0	0	0	0	0	1	0	0	4	5	0	5	5	5	5	1	1	4	4	2	2	2	1	1	1	1	1	1	1	1	1	1	1	1	1	1	1	1	1	1	1	1	1
System score	No.24	Female	37	Placebo	4	3	3	3	3	3	3	3	3	3	3	5	5	5	4	4	5	5	3	3	3	3	4	4	4	4	4	4	4	4	4	4	4	4	4	5	5	4	4	3	3	3	3
System score	No.25	Female	35	Placebo	0	0	0	0	0	0	0	0	0	0	4	4	4	1	1	4	0	0	0	0	0	0	1	1	0	2	2	1	2	3	3	3	1	1	1	1	1	1	1	1	1	0	0
System score	No.26	Male	32	Placebo	3	4	3	3	5	5	3	3	4	3	5	6	7	4	4	5	6	7	5	7	7	7	6	5	5	6	4	5	3	3	5	3	3	3	3	3	3	4	3	3	3	3	2
System score	No.27	Female	40	Placebo	1	4	4	4	3	2	7	11	9	10	9	8	7	7	5	5	5	4	4	4	3	2	2	2	3	3	3	2	2	2	2	4	3	2	2	3	3	2	2	1	1	3	3
System score	No.28	Female	36	Placebo	3	3	3	3	3	3	3	3	3	3	3	3	3	3	3	3	3	3	4	3	3	5	4	4	4	5	5	4	4	4	4	4	4	4	4	4	4	4	4	3	3	2	1
System score	No.29	Male	36	Placebo	1	1	1	1	1	1	1	1	1	1	1	2	2	2	2	3	3	4	4	4	4	4	4	4	4	4	4	4	4	4	4	4	4	4	4	4	3	3	3	3	3	3	3
System score	No.30	Female	49	Placebo	0	0	0	0	0	0	0	0	0	0	0	4	4	2	6	7	6	5	4	6	8	8	6	7	6	6	7	6	1	2	1	1	1	1	1	0	0	0	0	0	0	0	0
Average					1.73333	2.53333	3.06667	2.46667	2.6	2.46667	2.33333	2.53333	3	3.2	3.33333	4.93333	5.26667	3.73333	3.66667	3.46667	3.93333	3.93333	3.86667	4	4.6	4.73333	3.86667	4.06667	3.86667	4.46667	4.73333	4.6	4.33333	3.73333	4.13333	4.73333	4.13333	3.33333	3.13333	3.4	3.66667	3.53333	3.26667	2.86667	2.66667	2.6	1.86667

## Sheet: Medicine score
Item	Participants	Gender	Age	Group	2017-08-13	2017-08-14	2017-08-15	2017-08-16	2017-08-17	2017-08-18	2017-08-19	2017-08-20	2017-08-21	2017-08-22	2017-08-23	2017-08-24	2017-08-25	2017-08-26	2017-08-27	2017-08-28	2017-08-29	2017-08-30	2017-08-31	2017-09-01	2017-09-02	2017-09-03	2017-09-04	2017-09-05	2017-09-06	2017-09-07	2017-09-08	2017-09-09	2017-09-10	2017-09-11	2017-09-12	2017-09-13	2017-09-14	2017-09-15	2017-09-16	2017-09-17	2017-09-18	2017-09-19	2017-09-20	2017-09-21	2017-09-22	2017-09-23	2017-09-24
Medicine score	No.1	Female	62	Probiotics	0	0	0	0	0	0	0	0	0	0	0	6	6	6	6	6	6	6	6	6	6	6	6	6	6	8	8	8	8	8	6	6	0	0	0	0	0	6	6	0	0	0	0
Medicine score	No.2	Female	49	Probiotics	6	6	0	6	0	0	0	0	6	0	0	6	6	6	6	6	6	6	6	6	6	6	10	10	12	12	12	12	12	12	12	12	12	12	12	12	12	6	6	6	6	0	0
Medicine score	No.3	Female	30	Probiotics	0	0	0	0	0	0	0	0	0	0	6	6	6	6	10	6	6	10	10	0	10	12	4	10	6	10	12	4	0	6	6	6	6	0	6	6	0	6	0	0	0	0	0
Medicine score	No.4	Male	41	Probiotics	0	0	0	0	0	0	0	0	0	8	10	10	10	10	8	8	10	10	6	6	8	10	10	10	10	8	8	10	10	6	6	0	8	8	8	8	8	8	8	8	8	8	6
Medicine score	No.5	Female	31	Probiotics	8	10	11	11	11	11	11	13	13	13	12	12	12	12	12	11	11	11	12	15	16	16	16	16	16	11	11	11	10	10	10	11	11	10	6	10	10	10	10	10	10	10	10
Medicine score	No.6	Female	34	Probiotics	6	6	6	6	8	8	8	8	6	6	6	6	8	10	10	10	10	10	10	10	10	10	10	10	10	10	10	14	14	14	14	10	14	14	14	10	10	10	10	10	10	10	6
Medicine score	No.7	Female	52	Probiotics	6	6	10	10	10	10	10	10	13	13	13	13	13	12	12	12	12	12	12	12	12	10	12	12	12	12	17	12	12	13	12	12	12	12	10	7	7	10	7	7	6	7	0
Medicine score	No.8	Male	23	Probiotics	0	0	0	0	8	6	0	0	1	2	8	12	11	9	9	9	8	9	9	9	9	9	9	11	9	12	12	12	8	8	0	0	0	0	0	0	0	0	0	0	0	0	0
Medicine score	No.9	Male	31	Probiotics	6	6	6	8	10	10	10	10	10	8	8	8	6	10	12	12	12	13	13	12	13	13	13	12	12	12	12	12	12	11	11	10	10	8	6	8	8	0	6	6	6	6	6
Medicine score	No.10	Female	35	Probiotics	0	0	0	0	0	0	0	0	0	0	0	0	6	6	6	10	10	10	10	10	12	12	10	10	10	10	10	10	10	10	10	10	6	6	0	0	0	0	0	0	4	4	0
Medicine score	No.11	Female	37	Probiotics	6	6	6	6	6	6	6	6	6	6	6	10	8	8	8	10	12	12	14	13	13	13	17	17	17	17	17	17	17	17	17	17	17	17	12	12	12	12	12	12	12	12	12
Medicine score	No.12	Female	26	Probiotics	8	8	8	9	10	10	10	13	11	11	9	11	12	12	12	11	11	10	10	10	10	10	10	10	10	10	10	8	8	6	6	6	6	0	0	6	6	6	6	6	0	0	0
Medicine score	No.13	Male	40	Probiotics	0	0	0	0	0	0	0	0	0	0	0	0	0	0	0	0	0	0	0	6	6	6	6	6	6	6	6	6	6	6	6	6	0	0	0	0	0	0	0	0	0	0	0
Medicine score	No.14	Male	40	Probiotics	0	0	0	0	0	0	0	0	0	0	6	6	6	6	6	6	6	6	6	6	6	6	6	6	0	0	0	0	0	0	0	0	0	0	0	0	0	0	0	0	0	0	0
Medicine score	No.15	Female	53	Probiotics	0	0	0	0	0	0	0	0	0	0	0	0	0	0	0	0	0	0	0	16	16	16	16	10	10	10	7	7	8	8	8	6	8	8	6	8	6	6	6	6	6	6	6
	Average				3.28571	3.42857	3.35714	4	4.5	4.35714	3.92857	4.28571	4.71429	4.78571	6	7.57143	7.85714	8.07143	8.35714	8.35714	8.57143	8.92857	8.85714	8.64286	9.78571	9.92857	9.92857	10.4286	9.71429	9.85714	10.3571	9.71429	9.07143	9.07143	8.28571	7.57143	7.28571	6.21429	5.28571	5.64286	5.21429	5.28571	5.07143	4.64286	4.42857	4.07143	2.85714
Medicine score	No.16	Female	30	Placebo	0	0	0	2	8	2	6	6	6	6	10	8	8	6	10	10	10	10	2	8	10	8	8	8	8	10	10	12	12	8	12	8	8	10	10	10	10	10	8	8	8	0	0
Medicine score	No.17	Female	35	Placebo	0	0	0	0	0	0	0	0	0	0	0	0	6	6	10	10	10	10	4	6	6	6	6	6	6	6	6	6	6	6	6	6	6	6	6	6	6	6	6	6	6	0	0
Medicine score	No.18	Male	52	Placebo	8	10	10	10	10	10	10	10	10	10	10	10	10	10	10	10	10	10	0	10	10	11	11	11	11	11	12	12	12	12	12	12	12	12	12	12	10	10	10	10	10	10	10
Medicine score	No.19	Female	38	Placebo	8	8	8	8	8	8	10	14	14	14	14	14	14	14	14	14	10	10	14	13	13	17	13	13	13	13	13	13	13	13	13	17	13	10	10	10	6	6	6	6	6	6	6
Medicine score	No.20	Female	31	Placebo	6	0	6	6	10	6	6	6	0	6	6	0	6	10	6	6	0	6	6	6	9	8	8	9	11	11	11	11	13	12	12	12	12	12	6	6	6	10	13	10	6	6	6
Medicine score	No.21	Male	47	Placebo	0	0	0	0	0	0	0	0	0	0	0	0	6	6	6	6	6	6	6	6	6	8	8	8	8	8	8	8	12	12	12	12	12	12	12	12	12	12	12	12	6	6	6
Medicine score	No.22	Female	34	Placebo	10	10	10	10	10	10	10	8	8	8	6	6	6	6	6	6	6	6	6	6	6	6	6	6	6	6	6	10	10	10	10	10	10	10	10	10	10	6	6	0	0	0	0
Medicine score	No.23	Male	53	Placebo	6	6	6	6	6	6	6	6	6	6	6	6	6	10	10	14	14	14	10	14	14	14	14	10	10	10	10	8	8	8	6	6	0	0	0	0	0	0	0	0	0	0	0
Medicine score	No.24	Female	37	Placebo	0	0	0	0	0	0	0	0	0	0	0	0	0	6	6	6	6	6	8	8	6	6	6	6	8	8	8	6	6	6	6	6	6	6	6	6	6	8	6	6	6	6	0
Medicine score	No.25	Female	35	Placebo	0	0	0	0	0	0	0	0	0	0	6	6	6	0	0	6	6	6	0	6	6	6	6	6	6	6	6	6	6	6	6	6	6	6	6	0	0	0	0	0	0	0	0
Medicine score	No.26	Male	32	Placebo	8	8	8	10	10	10	10	10	10	10	10	10	10	10	10	10	10	10	12	12	12	12	12	12	12	12	12	12	12	12	12	12	12	12	12	7	7	7	6	6	6	6	6
Medicine score	No.27	Female	40	Placebo	6	8	6	8	8	0	8	8	10	10	10	10	8	10	10	8	10	10	10	10	8	6	6	6	8	8	8	6	6	6	6	8	8	6	6	6	6	6	6	0	0	0	0
Medicine score	No.28	Female	36	Placebo	6	6	6	6	6	6	6	6	6	6	6	6	6	6	6	6	6	6	8	8	8	8	8	8	8	8	8	8	8	8	8	8	8	6	6	6	6	6	6	6	6	6	0
Medicine score	No.29	Male	36	Placebo	1	1	1	1	1	1	1	1	7	7	7	8	8	8	10	14	14	14	14	13	13	13	13	13	13	13	13	13	13	13	13	13	11	11	11	11	9	9	2	2	0	0	0
Medicine score	No.30	Female	49	Placebo	0	0	0	0	0	0	0	0	0	0	0	0	8	8	10	14	12	4	6	10	14	14	17	13	12	13	13	12	10	6	6	0	0	0	0	0	0	0	0	0	0	0	0
	Average				3.93333	3.8	4.06667	4.46667	5.13333	3.93333	4.86667	5	5.13333	5.53333	6.06667	5.6	7.2	7.73333	8.26667	9.33333	8.66667	8.53333	7.06667	9.06667	9.4	9.53333	9.46667	9	9.33333	9.53333	9.6	9.53333	9.8	9.2	9.33333	9.06667	8.26667	7.93333	7.53333	6.8	6.26667	6.4	5.8	4.8	4	3.06667	2.26667

## Sheet: VAS score
Items	Participants	Gender	Age	Group	baseline_VAS score
VAS score	No.1	Female	62	Probiotics	8
VAS score	No.2	Female	49	Probiotics	8
VAS score	No.3	Female	30	Probiotics	6.5
VAS score	No.4	Male	41	Probiotics	8
VAS score	No.5	Female	31	Probiotics	9
VAS score	No.6	Female	34	Probiotics	None
VAS score	No.7	Female	52	Probiotics	8
VAS score	No.8	Male	23	Probiotics	10
VAS score	No.9	Male	31	Probiotics	8
VAS score	No.10	Female	35	Probiotics	6
VAS score	No.11	Female	37	Probiotics	7
VAS score	No.12	Female	26	Probiotics	7
VAS score	No.13	Male	40	Probiotics	5
VAS score	No.14	Male	40	Probiotics	10
VAS score	No.15	Female	53	Probiotics	8
Average					7.75
VAS score	No.16	Female	30	Placebo	5
VAS score	No.17	Female	35	Placebo	None
VAS score	No.18	Male	52	Placebo	5
VAS score	No.19	Female	38	Placebo	8
VAS score	No.20	Female	31	Placebo	9.5
VAS score	No.21	Male	47	Placebo	None
VAS score	No.22	Female	34	Placebo	6
VAS score	No.23	Male	53	Placebo	10
VAS score	No.24	Female	37	Placebo	6
VAS score	No.25	Female	35	Placebo	6
VAS score	No.26	Male	32	Placebo	6
VAS score	No.27	Female	40	Placebo	7
VAS score	No.28	Female	36	Placebo	None
VAS score	No.29	Male	36	Placebo	9
VAS score	No.30	Female	49	Placebo	10
Average					7.29167

## Sheet: Pollen counts
Date		Pollen counts
2017-08-13	Day_1	1
2017-08-14	Day_2	1
2017-08-15	Day_3	54
2017-08-16	Day_4	32
2017-08-17	Day_5	32
2017-08-18	Day_6	36
2017-08-19	Day_7	6
2017-08-20	Day_8	20
2017-08-21	Day_9	36
2017-08-22	Day_10	14
2017-08-23	Day_11	426
2017-08-24	Day_12	704
2017-08-25	Day_13	706
2017-08-26	Day_14	62
2017-08-27	Day_15	118
2017-08-28	Day_16	116
2017-08-29	Day_17	206
2017-08-30	Day_18	322
2017-08-31	Day_19	444
2017-09-01	Day_20	160
2017-09-02	Day_21	54
2017-09-03	Day_22	152
2017-09-04	Day_23	360
2017-09-05	Day_24	228
2017-09-06	Day_25	228
2017-09-07	Day_26	560
2017-09-08	Day_27	422
2017-09-09	Day_28	422
2017-09-10	Day_29	42
2017-09-11	Day_30	100
2017-09-12	Day_31	194
2017-09-13	Day_32	194
2017-09-14	Day_33	222
2017-09-15	Day_34	58
2017-09-16	Day_35	116
2017-09-17	Day_36	24
2017-09-18	Day_37	82
2017-09-19	Day_38	104
2017-09-20	Day_39	144
2017-09-21	Day_40	142
2017-09-22	Day_41	142
2017-09-23	Day_42	86
2017-09-24	Day_43	28
