# Supplementary material for: HMGN2 and Histone H1.2: potential targets of a novel probiotic mixture for seasonal allergic rhinitis
Source: Front Microbiol. 2023 Oct 6;14:1202858. doi: 10.3389/fmicb.2023.1202858 (PMC10588638; doi:10.3389/fmicb.2023.1202858)
Supplement: Supplementary file 3 [file Table_3.XLS]

## Sheet: Comparison_probiotic group
Accession	Preferred Name	Annotation	Description	1_Probiotics	2_Probiotics	3_Probiotics	4_Probiotics	5_Probiotics	6_Probiotics
Q9Y490	TLN1	Talin-1; Probably involved in connections of major cytoskeletal structures to the plasma membrane. High molecular weight cytoskeletal protein concentrated at regions of cell-substratum contact and, in lymphocytes, at cell-cell contacts (By similarity); FERM domain containing	Talin-1 OS=Homo sapiens GN=TLN1 PE=1 SV=3	0.997	0.811	0.703	0.838105	0.635	1.02927
P35579	MYH9	Myosin heavy chain 9/10/11/14; Myosin-9; Cellular myosin that appears to play a role in cytokinesis, cell shape, and specialized functions such as secretion and capping. During cell spreading, plays an important role in cytoskeleton reorganization, focal contacts formation (in the margins but not the central part of spreading cells), and lamellipodial retraction; this function is mechanically ant…	Myosin-9 OS=Homo sapiens GN=MYH9 PE=1 SV=4	1.053	0.791	0.716	0.817699	0.68	0.794157
P60709	ACTB	Actin, cytoplasmic 1; Actins are highly conserved proteins that are involved in various types of cell motility and are ubiquitously expressed in all eukaryotic cells	Actin, cytoplasmic 1 OS=Homo sapiens GN=ACTB PE=1 SV=1	0.755	1.063	0.845	0.918292	0.736	0.947315
P08670	VIM	Vimentin; Vimentins are class-III intermediate filaments found in various non-epithelial cells, especially mesenchymal cells. Vimentin is attached to the nucleus, endoplasmic reticulum, and mitochondria, either laterally or terminally	Vimentin OS=Homo sapiens GN=VIM PE=1 SV=4	0.979	1.415	1.082	0.873374	1.15	0.632137
Q09666	AHNAK	Neuroblast differentiation-associated protein AHNAK; May be required for neuronal cell differentiation; PDZ domain containing	Neuroblast differentiation-associated protein AHNAK OS=Homo sapiens GN=AHNAK PE=1 SV=2	0.756	1.29	0.887	0.853577	1.137	0.61597
P26038	MSN	Moesin; Probably involved in connections of major cytoskeletal structures to the plasma membrane. May inhibit herpes simplex virus 1 infection at an early stage. Plays a role in regulating the proliferation, migration, and adhesion of human lymphoid cells and participates in immunologic synapse formation; FERM domain containing	Moesin OS=Homo sapiens GN=MSN PE=1 SV=3	0.872	1.022	0.908	0.847878	0.913	0.775605
P31146	CORO1A	Coronin-1A; May be a crucial component of the cytoskeleton of highly motile cells, functioning both in the invagination of large pieces of plasma membrane, as well as in forming protrusions of the plasma membrane involved in cell locomotion. In mycobacteria- infected cells, its retention on the phagosomal membrane prevents fusion between phagosomes and lysosomes; Belongs to the WD repeat coronin …	Coronin-1A OS=Homo sapiens GN=CORO1A PE=1 SV=4	0.761	1.219	1.361	0.998095	1.19	1.11406
P68871	HBB	Hemoglobin subunit beta; Involved in oxygen transport from the lung to the various peripheral tissues; Belongs to the globin family	Hemoglobin subunit beta OS=Homo sapiens GN=HBB PE=1 SV=2	0.979	1.501	1.238	0.934911	2.026	1.49275
P69905	HBA2	Hemoglobin subunit alpha 2; Involved in oxygen transport from the lung to the various peripheral tissues; Hemoglobin subunits	Hemoglobin subunit alpha OS=Homo sapiens GN=HBA1 PE=1 SV=2	1.077	1.392	1.253	0.952558	1.994	1.93437
P14618	PKM	Pyruvate kinase m1/2; Pyruvate kinase PKM; Glycolytic enzyme that catalyzes the transfer of a phosphoryl group from phosphoenolpyruvate (PEP) to ADP, generating ATP. Stimulates POU5F1-mediated transcriptional activation. Plays a general role in caspase independent cell death of tumor cells. The ratio between the highly active tetrameric form and nearly inactive dimeric form determines whether glu…	Pyruvate kinase PKM OS=Homo sapiens GN=PKM PE=1 SV=4	0.843	1.306	1.284	0.88806	0.867	1.0543
P02788	LTF	Lactotransferrin; Lactoferroxins A, B and C have opioid antagonist activity. Lactoferroxin A shows preference for mu-receptors, while lactoferroxin B and C have somewhat higher degrees of preference for kappa-receptors than for mu-receptors; Transferrins	Lactotransferrin OS=Homo sapiens GN=LTF PE=1 SV=6	1.443	0.477	0.657	1.8227	1.335	1.03365
P10412	HIST1H1E	Histone cluster 1 h1 family member e; Histone H1.4; Histone H1 protein binds to linker DNA between nucleosomes forming the macromolecular structure known as the chromatin fiber. Histones H1 are necessary for the condensation of nucleosome chains into higher-order structured fibers. Acts also as a regulator of individual gene transcription through chromatin remodeling, nucleosome spacing and DNA m…	Histone H1.4 OS=Homo sapiens GN=HIST1H1E PE=1 SV=2	1.338	1.154	1.152	1.69075	1.448	1.18872
P07996	THBS1	Thrombospondin-1; Adhesive glycoprotein that mediates cell-to-cell and cell-to-matrix interactions. Binds heparin. May play a role in dentinogenesis and/or maintenance of dentin and dental pulp (By similarity). Ligand for CD36 mediating antiangiogenic properties. Plays a role in ER stress response, via its interaction with the activating transcription factor 6 alpha (ATF6) which produces adaptive…	Thrombospondin-1 OS=Homo sapiens GN=THBS1 PE=1 SV=2	1.091	0.838	0.801	0.962751	0.974	1.20896
O43707	ACTN4	Alpha-actinin-4; F-actin cross-linking protein which is thought to anchor actin to a variety of intracellular structures. This is a bundling protein (Probable). Probably involved in vesicular trafficking via its association with the CART complex. The CART complex is necessary for efficient transferrin receptor recycling but not for EGFR degradation. Involved in tight junction assembly in epitheli…	Alpha-actinin-4 OS=Homo sapiens GN=ACTN4 PE=1 SV=2	0.968	0.876	0.863	0.980189	0.895	0.793033
P11142	HSPA8	Heat shock cognate 71 kDa protein; Molecular chaperone implicated in a wide variety of cellular processes, including protection of the proteome from stress, folding and transport of newly synthesized polypeptides, activation of proteolysis of misfolded proteins and the formation and dissociation of protein complexes. Plays a pivotal role in the protein quality control system, ensuring the correct…	Heat shock cognate 71 kDa protein OS=Homo sapiens GN=HSPA8 PE=1 SV=1	0.78	1.088	0.992	1.00994	0.81	0.684211
P16403	HIST1H1C	Histone cluster 1 h1 family member c; Histone H1.2; Histone H1 protein binds to linker DNA between nucleosomes forming the macromolecular structure known as the chromatin fiber. Histones H1 are necessary for the condensation of nucleosome chains into higher-order structured fibers. Acts also as a regulator of individual gene transcription through chromatin remodeling, nucleosome spacing and DNA m…	Histone H1.2 OS=Homo sapiens GN=HIST1H1C PE=1 SV=2	2.077	0.921	1.669	1.50357	1.967	1.78326
P16402	HIST1H1D	Histone cluster 1 h1 family member d; Histone H1.3; Histone H1 protein binds to linker DNA between nucleosomes forming the macromolecular structure known as the chromatin fiber. Histones H1 are necessary for the condensation of nucleosome chains into higher-order structured fibers. Acts also as a regulator of individual gene transcription through chromatin remodeling, nucleosome spacing and DNA m…	Histone H1.3 OS=Homo sapiens GN=HIST1H1D PE=1 SV=2	2.321	0.761	1.228	1.42781	1.65	1.35616
P20700	LMNB1	Lamin-B1; Lamins are components of the nuclear lamina, a fibrous layer on the nucleoplasmic side of the inner nuclear membrane, which is thought to provide a framework for the nuclear envelope and may also interact with chromatin	Lamin-B1 OS=Homo sapiens GN=LMNB1 PE=1 SV=2	0.984	1.147	1.021	0.996216	1.28	0.82864
P30101	PDIA3	Protein disulfide-isomerase A3; Protein disulfide isomerase family A member 3; Belongs to the protein disulfide isomerase family	Protein disulfide-isomerase A3 OS=Homo sapiens GN=PDIA3 PE=1 SV=4	0.94	0.967	0.877	0.835502	0.764	0.869988
P67936	TPM4	Tropomyosin alpha-4 chain; Tropomyosin 4; Tropomyosins	Tropomyosin alpha-4 chain OS=Homo sapiens GN=TPM4 PE=1 SV=3	0.957	0.814	0.896	0.889796	0.567	0.970968
P06396	GSN	Gelsolin; Calcium-regulated, actin-modulating protein that binds to the plus (or barbed) ends of actin monomers or filaments, preventing monomer exchange (end-blocking or capping). It can promote the assembly of monomers into filaments (nucleation) as well as sever filaments already formed. Plays a role in ciliogenesis; Gelsolin/villins	Gelsolin OS=Homo sapiens GN=GSN PE=1 SV=1	1.073	0.49	0.801	0.750682	0.662	0.961479
P07737	PFN1	Profilin-1; Binds to actin and affects the structure of the cytoskeleton. At high concentrations, profilin prevents the polymerization of actin, whereas it enhances it at low concentrations. By binding to PIP2, it inhibits the formation of IP3 and DG. Inhibits androgen receptor (AR) and HTT aggregation and binding of G-actin is essential for its inhibition of AR	Profilin-1 OS=Homo sapiens GN=PFN1 PE=1 SV=2	0.882	1.053	0.983	0.834556	0.849	0.71996
P13639	EEF2	Elongation factor 2; Catalyzes the GTP-dependent ribosomal translocation step during translation elongation. During this step, the ribosome changes from the pre-translocational (PRE) to the post- translocational (POST) state as the newly formed A-site-bound peptidyl-tRNA and P-site-bound deacylated tRNA move to the P and E sites, respectively. Catalyzes the coordinated movement of the two tRNA mo…	Elongation factor 2 OS=Homo sapiens GN=EEF2 PE=1 SV=4	0.74	1.307	1.229	1.00206	1.312	0.75
P02042	HBD	Hemoglobin subunit delta; Involved in oxygen transport from the lung to the various peripheral tissues; Belongs to the globin family	Hemoglobin subunit delta OS=Homo sapiens GN=HBD PE=1 SV=2	1.085	1.147	1.351	1.02844	2.33	1.41605
P00558	PGK1	Phosphoglycerate kinase 1; In addition to its role as a glycolytic enzyme, it seems that PGK-1 acts as a polymerase alpha cofactor protein (primer recognition protein). May play a role in sperm motility	Phosphoglycerate kinase 1 OS=Homo sapiens GN=PGK1 PE=1 SV=3	0.832	1.038	0.835	0.901653	1.023	0.972603
Q01518	CAP1	Adenylyl cyclase-associated protein 1; Directly regulates filament dynamics and has been implicated in a number of complex developmental and morphological processes, including mRNA localization and the establishment of cell polarity; Belongs to the CAP family	Adenylyl cyclase-associated protein 1 OS=Homo sapiens GN=CAP1 PE=1 SV=5	0.871	1.283	1.144	0.941176	0.758	0.723849
P08238	HSP90AB1	Heat shock protein 90 alpha family class b member 1; Heat shock protein HSP 90-beta; Molecular chaperone that promotes the maturation, structural maintenance and proper regulation of specific target proteins involved for instance in cell cycle control and signal transduction. Undergoes a functional cycle that is linked to its ATPase activity. This cycle probably induces conformational changes in …	Heat shock protein HSP 90-beta OS=Homo sapiens GN=HSP90AB1 PE=1 SV=4	0.874	1.098	1.001	0.987929	1.003	0.811502
P02768	ALB	Serum albumin; Serum albumin, the main protein of plasma, has a good binding capacity for water, Ca(2+), Na(+), K(+), fatty acids, hormones, bilirubin and drugs. Its main function is the regulation of the colloidal osmotic pressure of blood. Major zinc transporter in plasma, typically binds about 80% of all plasma zinc; Belongs to the ALB/AFP/VDB family	Serum albumin OS=Homo sapiens GN=ALB PE=1 SV=2	1.22	1.771	1.024	0.872674	1.166	1.76619
P06576	ATP5B	ATP synthase subunit beta, mitochondrial; Mitochondrial membrane ATP synthase (F(1)F(0) ATP synthase or Complex V) produces ATP from ADP in the presence of a proton gradient across the membrane which is generated by electron transport complexes of the respiratory chain. F-type ATPases consist of two structural domains, F(1) - containing the extramembraneous catalytic core, and F(0) - containing t…	ATP synthase subunit beta, mitochondrial OS=Homo sapiens GN=ATP5B PE=1 SV=3	0.968	1.608	1.219	0.964286	1.075	1.15184
P04083	ANXA1	Annexin A1; Plays important roles in the innate immune response as effector of glucocorticoid-mediated responses and regulator of the inflammatory process. Has anti-inflammatory activity. Plays a role in glucocorticoid-mediated down- regulation of the early phase of the inflammatory response (By similarity). Promotes resolution of inflammation and wound healing. Functions at least in part by acti…	Annexin A1 OS=Homo sapiens GN=ANXA1 PE=1 SV=2	0.908	1.256	1.101	0.918367	1.092	0.727885
P37837	TALDO1	Transaldolase 1; Transaldolase; Transaldolase is important for the balance of metabolites in the pentose-phosphate pathway	Transaldolase OS=Homo sapiens GN=TALDO1 PE=1 SV=2	0.918	0.782	0.899	0.969643	1.049	0.740032
P60174	TPI1	Triosephosphate isomerase (tim); Triosephosphate isomerase 1; Belongs to the triosephosphate isomerase family	Triosephosphate isomerase OS=Homo sapiens GN=TPI1 PE=1 SV=3	0.945	0.855	1.029	1.01963	1.075	0.974657
O75083	WDR1	WD repeat-containing protein 1; Induces disassembly of actin filaments in conjunction with ADF/cofilin family proteins. Enhances cofilin-mediated actin severing (By similarity). Involved in cytokinesis. Involved in chemotactic cell migration by restricting lamellipodial membrane protrusions. Involved in myocardium sarcomere organization. Required for cardiomyocyte growth and maintenance (By simil…	WD repeat-containing protein 1 OS=Homo sapiens GN=WDR1 PE=1 SV=4	0.908	0.849	0.728	0.838275	0.667	0.676815
P25705	ATP5A1	ATP synthase subunit alpha, mitochondrial; Mitochondrial membrane ATP synthase (F(1)F(0) ATP synthase or Complex V) produces ATP from ADP in the presence of a proton gradient across the membrane which is generated by electron transport complexes of the respiratory chain. F-type ATPases consist of two structural domains, F(1) - containing the extramembraneous catalytic core, and F(0) - containing …	ATP synthase subunit alpha, mitochondrial OS=Homo sapiens GN=ATP5A1 PE=1 SV=1	1.021	1.36	1.108	0.967012	1.16	1.04158
Q14152	EIF3A	Eukaryotic translation initiation factor 3 subunit A; RNA-binding component of the eukaryotic translation initiation factor 3 (eIF-3) complex, which is required for several steps in the initiation of protein synthesis. The eIF-3 complex associates with the 40S ribosome and facilitates the recruitment of eIF-1, eIF-1A, eIF- 2:GTP:methionyl-tRNAi and eIF-5 to form the 43S pre-initiation complex (43…	Eukaryotic translation initiation factor 3 subunit A OS=Homo sapiens GN=EIF3A PE=1 SV=1	0.973	1.185	1.245	1.22623	1.288	1.05028
P07437	TUBB	Tubulin beta chain; Tubulin is the major constituent of microtubules. It binds two moles of GTP, one at an exchangeable site on the beta chain and one at a non-exchangeable site on the alpha chain; Tubulins	Tubulin beta chain OS=Homo sapiens GN=TUBB PE=1 SV=2	0.439	1.211	1.063	1.048	0.972	1.62892
P68371	TUBB4B	Tubulin beta-4B chain; Tubulin is the major constituent of microtubules. It binds two moles of GTP, one at an exchangeable site on the beta chain and one at a non-exchangeable site on the alpha chain; Belongs to the tubulin family	Tubulin beta-4B chain OS=Homo sapiens GN=TUBB4B PE=1 SV=1	0.846	0.97	0.931	1.10171	0.869	0.957819
P16401	HIST1H1B	Histone cluster 1 h1 family member b; Histone H1.5; Histone H1 protein binds to linker DNA between nucleosomes forming the macromolecular structure known as the chromatin fiber. Histones H1 are necessary for the condensation of nucleosome chains into higher-order structured fibers. Acts also as a regulator of individual gene transcription through chromatin remodeling, nucleosome spacing and DNA m…	Histone H1.5 OS=Homo sapiens GN=HIST1H1B PE=1 SV=3	1.337	0.999	1.187	1.11162	1.425	1.4078
P10809	HSPD1	Heat shock protein family d (hsp60) member 1; 60 kDa heat shock protein, mitochondrial; Chaperonin implicated in mitochondrial protein import and macromolecular assembly. Together with Hsp10, facilitates the correct folding of imported proteins. May also prevent misfolding and promote the refolding and proper assembly of unfolded polypeptides generated under stress conditions in the mitochondrial…	60 kDa heat shock protein, mitochondrial OS=Homo sapiens GN=HSPD1 PE=1 SV=2	0.898	1.61	1.167	0.859855	1.085	0.751187
O60814	HIST1H2BK	Histone cluster 1 h2b family member k; Histone H2B type 1-K; Core component of nucleosome. Nucleosomes wrap and compact DNA into chromatin, limiting DNA accessibility to the cellular machineries which require DNA as a template. Histones thereby play a central role in transcription regulation, DNA repair, DNA replication and chromosomal stability. DNA accessibility is regulated via a complex set o…	Histone H2B type 1-K OS=Homo sapiens GN=HIST1H2BK PE=1 SV=3	1.018	1.571	1.429	0.892786	1.361	1.02494
P04406	GAPDH	Glyceraldehyde-3-phosphate dehydrogenase; Has both glyceraldehyde-3-phosphate dehydrogenase and nitrosylase activities, thereby playing a role in glycolysis and nuclear functions, respectively. Participates in nuclear events including transcription, RNA transport, DNA replication and apoptosis. Nuclear functions are probably due to the nitrosylase activity that mediates cysteine S-nitrosylation o…	Glyceraldehyde-3-phosphate dehydrogenase OS=Homo sapiens GN=GAPDH PE=1 SV=3	0.894	1.099	0.881	0.985944	0.975	0.873957
Q14980	NUMA1	Nuclear mitotic apparatus protein 1; Microtubule (MT)-binding protein that plays a role in the formation and maintenance of the spindle poles and the alignement and the segregation of chromosomes during mitotic cell division. Functions to tether the minus ends of MTs at the spindle poles, which is critical for the establishment and maintenance of the spindle poles. Plays a role in the establishme…	Nuclear mitotic apparatus protein 1 OS=Homo sapiens GN=NUMA1 PE=1 SV=2	1.017	1.25	0.965	1.19753	1.231	1.12126
P23246	SFPQ	Splicing factor, proline- and glutamine-rich; DNA- and RNA binding protein, involved in several nuclear processes. Essential pre-mRNA splicing factor required early in spliceosome formation and for splicing catalytic step II, probably as a heteromer with NONO. Binds to pre-mRNA in spliceosome C complex, and specifically binds to intronic polypyrimidine tracts. Involved in regulation of signal-ind…	Splicing factor, proline- and glutamine-rich OS=Homo sapiens GN=SFPQ PE=1 SV=2	0.94	1.324	1.188	1.05414	1.249	0.992707
P13796	LCP1	Lymphocyte cytosolic protein 1; Plastin-2; Actin-binding protein. Plays a role in the activation of T-cells in response to costimulation through TCR/CD3 and CD2 or CD28. Modulates the cell surface expression of IL2RA/CD25 and CD69; EF-hand domain containing	Plastin-2 OS=Homo sapiens GN=LCP1 PE=1 SV=6	0.96	0.622	1.447	1.05496	1.373	0.792962
P50552	VASP	Vasodilator-stimulated phosphoprotein; Ena/VASP proteins are actin-associated proteins involved in a range of processes dependent on cytoskeleton remodeling and cell polarity such as axon guidance, lamellipodial and filopodial dynamics, platelet activation and cell migration. VASP promotes actin filament elongation. It protects the barbed end of growing actin filaments against capping and increas…	Vasodilator-stimulated phosphoprotein OS=Homo sapiens GN=VASP PE=1 SV=3	1.068	0.852	0.888	1.03874	0.768	1.20968
P68104	EEF1A1	Elongation factor 1-alpha 1; This protein promotes the GTP-dependent binding of aminoacyl-tRNA to the A-site of ribosomes during protein biosynthesis. With PARP1 and TXK, forms a complex that acts as a T helper 1 (Th1) cell-specific transcription factor and binds the promoter of IFN-gamma to directly regulate its transcription, and is thus involved importantly in Th1 cytokine production; Belongs …	Elongation factor 1-alpha 1 OS=Homo sapiens GN=EEF1A1 PE=1 SV=1	0.724	1.5	1.28	0.797639	1.143	0.717657
P68366	TUBA4A	Tubulin alpha-4A chain; Tubulin is the major constituent of microtubules. It binds two moles of GTP, one at an exchangeable site on the beta chain and one at a non-exchangeable site on the alpha chain; Tubulins	Tubulin alpha-4A chain OS=Homo sapiens GN=TUBA4A PE=1 SV=1	0.714	0.994	1.112	0.733467	0.752	0.852619
Q13201	MMRN1	Multimerin-1; Carrier protein for platelet (but not plasma) factor V/Va. Plays a role in the storage and stabilization of factor V in platelets. Upon release following platelet activation, may limit platelet and plasma factor Va-dependent thrombin generation. Ligand for integrin alpha-IIb/beta-3 and integrin alpha-V/beta-3 on activated platelets, and may function as an extracellular matrix or adh…	Multimerin-1 OS=Homo sapiens GN=MMRN1 PE=1 SV=3	1.093	0.778	0.702	0.840885	0.618	0.975042
P08514	ITGA2B	Integrin alpha-IIb; Integrin alpha-IIb/beta-3 is a receptor for fibronectin, fibrinogen, plasminogen, prothrombin, thrombospondin and vitronectin. It recognizes the sequence R-G-D in a wide array of ligands. It recognizes the sequence H-H-L-G-G-G-A-K-Q-A-G-D-V in fibrinogen gamma chain. Following activation integrin alpha- IIb/beta-3 brings about platelet/platelet interaction through binding of s…	Integrin alpha-IIb OS=Homo sapiens GN=ITGA2B PE=1 SV=3	1.08	0.527	0.739	0.95672	0.655	1.12648
P00488	F13A1	Coagulation factor xiii a1 polypeptide; Coagulation factor XIII A chain; Factor XIII is activated by thrombin and calcium ion to a transglutaminase that catalyzes the formation of gamma-glutamyl- epsilon-lysine cross-links between fibrin chains, thus stabilizing the fibrin clot. Also cross-link alpha-2-plasmin inhibitor, or fibronectin, to the alpha chains of fibrin	Coagulation factor XIII A chain OS=Homo sapiens GN=F13A1 PE=1 SV=4	0.907	0.572	0.666	0.953409	0.717	0.984399
P40926	MDH2	Malate dehydrogenase, mitochondrial; Malate dehydrogenase 2	Malate dehydrogenase, mitochondrial OS=Homo sapiens GN=MDH2 PE=1 SV=3	0.937	1.555	1.038	0.852321	0.993	0.868321
Q03252	LMNB2	Lamin-B2; Lamins are components of the nuclear lamina, a fibrous layer on the nucleoplasmic side of the inner nuclear membrane, which is thought to provide a framework for the nuclear envelope and may also interact with chromatin; Belongs to the intermediate filament family	Lamin-B2 OS=Homo sapiens GN=LMNB2 PE=1 SV=4	0.994	1.124	1.183	1.11765	1.274	1.01787
Q562R1	ACTBL2	Beta-actin-like protein 2; Actins are highly conserved proteins that are involved in various types of cell motility and are ubiquitously expressed in all eukaryotic cells	Beta-actin-like protein 2 OS=Homo sapiens GN=ACTBL2 PE=1 SV=2	0.715	1.186	0.979	1.46683	0.706	0.840336
P02671	FGA	Fibrinogen alpha chain; Cleaved by the protease thrombin to yield monomers which, together with fibrinogen beta (FGB) and fibrinogen gamma (FGG), polymerize to form an insoluble fibrin matrix. Fibrin has a major function in hemostasis as one of the primary components of blood clots. In addition, functions during the early stages of wound repair to stabilize the lesion and guide cell migration dur…	Fibrinogen alpha chain OS=Homo sapiens GN=FGA PE=1 SV=2	1.272	0.874	0.789	0.934104	0.898	1.43908
P11021	HSPA5	78 kDa glucose-regulated protein; Plays a role in facilitating the assembly of multimeric protein complexes inside the endoplasmic reticulum. Involved in the correct folding of proteins and degradation of misfolded proteins via its interaction with DNAJC10, probably to facilitate the release of DNAJC10 from its substrate (By similarity); Belongs to the heat shock protein 70 family	78 kDa glucose-regulated protein OS=Homo sapiens GN=HSPA5 PE=1 SV=2	0.971	1.001	0.768	0.85159	0.76	0.906519
P04040	CAT	Catalase; Occurs in almost all aerobically respiring organisms and serves to protect cells from the toxic effects of hydrogen peroxide. Promotes growth of cells including T-cells, B-cells, myeloid leukemia cells, melanoma cells, mastocytoma cells and normal and transformed fibroblast cells; Belongs to the catalase family	Catalase OS=Homo sapiens GN=CAT PE=1 SV=3	0.918	1.163	0.947	1.00288	1.24	0.996279
Q9H4B7	TUBB1	Tubulin beta-1 chain; Tubulin is the major constituent of microtubules. It binds two moles of GTP, one at an exchangeable site on the beta chain and one at a non-exchangeable site on the alpha chain (By similarity); Belongs to the tubulin family	Tubulin beta-1 chain OS=Homo sapiens GN=TUBB1 PE=1 SV=1	0.867	0.761	0.768	0.974642	0.81	1.21016
P09429	HMGB1	High mobility group protein B1; Multifunctional redox sensitive protein with various roles in different cellular compartments. In the nucleus is one of the major chromatin-associated non-histone proteins and acts as a DNA chaperone involved in replication, transcription, chromatin remodeling, V(D)J recombination, DNA repair and genome stability. Proposed to be an universal biosensor for nucleic a…	High mobility group protein B1 OS=Homo sapiens GN=HMGB1 PE=1 SV=3	0.948	1.235	0.81	0.661972	1.034	0.516827
P18669	PGAM1	2,3-bisphosphoglycerate-dependent phosphoglycerate mutase; Phosphoglycerate mutase 1; Interconversion of 3- and 2-phosphoglycerate with 2,3- bisphosphoglycerate as the primer of the reaction. Can also catalyze the reaction of EC 5.4.2.4 (synthase), but with a reduced activity	Phosphoglycerate mutase 1 OS=Homo sapiens GN=PGAM1 PE=1 SV=2	0.865	1.325	1.03	0.87793	0.984	1.15195
P22626	HNRNPA2B1	Heterogeneous nuclear ribonucleoproteins A2/B1; Heterogeneous nuclear ribonucleoprotein (hnRNP) that associates with nascent pre-mRNAs, packaging them into hnRNP particles. The hnRNP particle arrangement on nascent hnRNA is non- random and sequence-dependent and serves to condense and stabilize the transcripts and minimize tangling and knotting. Packaging plays a role in various processes such as…	Heterogeneous nuclear ribonucleoproteins A2/B1 OS=Homo sapiens GN=HNRNPA2B1 PE=1 SV=2	1.007	1.392	1.286	1.07602	1.475	1.36478
P06702	S100A9	Protein S100-A9; S100A9 is a calcium- and zinc-binding protein which plays a prominent role in the regulation of inflammatory processes and immune response. It can induce neutrophil chemotaxis, adhesion, can increase the bactericidal activity of neutrophils by promoting phagocytosis via activation of SYK, PI3K/AKT, and ERK1/2 and can induce degranulation of neutrophils by a MAPK-dependent mechani…	Protein S100-A9 OS=Homo sapiens GN=S100A9 PE=1 SV=1	1.35	1.563	1.217	1.30689	1.143	0.691223
P19338	NCL	Nucleolin; Nucleolin is the major nucleolar protein of growing eukaryotic cells. It is found associated with intranucleolar chromatin and pre-ribosomal particles. It induces chromatin decondensation by binding to histone H1. It is thought to play a role in pre-rRNA transcription and ribosome assembly. May play a role in the process of transcriptional elongation. Binds RNA oligonucleotides with 5'…	Nucleolin OS=Homo sapiens GN=NCL PE=1 SV=3	0.885	1.456	1.195	0.861413	1.164	0.850155
P22314	UBA1	Ubiquitin-like modifier-activating enzyme 1; Catalyzes the first step in ubiquitin conjugation to mark cellular proteins for degradation through the ubiquitin- proteasome system. Activates ubiquitin by first adenylating its C-terminal glycine residue with ATP, and thereafter linking this residue to the side chain of a cysteine residue in E1, yielding a ubiquitin-E1 thioester and free AMP. Essenti…	Ubiquitin-like modifier-activating enzyme 1 OS=Homo sapiens GN=UBA1 PE=1 SV=3	0.811	1.148	0.952	0.961614	1.049	0.946226
Q86UX7	FERMT3	Fermitin family homolog 3; Plays a central role in cell adhesion in hematopoietic cells. Acts by activating the integrin beta-1-3 (ITGB1, ITGB2 and ITGB3) (By similarity). Required for integrin-mediated platelet adhesion and leukocyte adhesion to endothelial cells. Required for activation of integrin beta-2 (ITGB2) in polymorphonuclear granulocytes (PMNs) (By similarity); Belongs to the kindlin f…	Fermitin family homolog 3 OS=Homo sapiens GN=FERMT3 PE=1 SV=1	0.904	0.617	0.66	1.10266	0.752	1.1295
O00299	CLIC1	Chloride intracellular channel protein 1; Can insert into membranes and form chloride ion channels. Channel activity depends on the pH. Membrane insertion seems to be redox-regulated and may occur only under oxydizing conditions. Involved in regulation of the cell cycle	Chloride intracellular channel protein 1 OS=Homo sapiens GN=CLIC1 PE=1 SV=4	0.919	1.088	0.843	0.907895	0.775	0.938341
P12956	XRCC6	X-ray repair cross-complementing protein 6; Single-stranded DNA-dependent ATP-dependent helicase. Has a role in chromosome translocation. The DNA helicase II complex binds preferentially to fork-like ends of double-stranded DNA in a cell cycle-dependent manner. It works in the 3'-5' direction. Binding to DNA may be mediated by XRCC6. Involved in DNA non-homologous end joining (NHEJ) required for …	X-ray repair cross-complementing protein 6 OS=Homo sapiens GN=XRCC6 PE=1 SV=2	0.753	1.233	1.05	1.00942	1.346	0.967822
P62937	PPIA	Peptidyl-prolyl cis-trans isomerase A; PPIases accelerate the folding of proteins. It catalyzes the cis-trans isomerization of proline imidic peptide bonds in oligopeptides; Belongs to the cyclophilin-type PPIase family. PPIase A subfamily	Peptidyl-prolyl cis-trans isomerase A OS=Homo sapiens GN=PPIA PE=1 SV=2	0.841	1.206	1.026	0.786844	0.944	1.21645
P05109	S100A8	Protein S100-A8; S100A8 is a calcium- and zinc-binding protein which plays a prominent role in the regulation of inflammatory processes and immune response. It can induce neutrophil chemotaxis and adhesion. Predominantly found as calprotectin (S100A8/A9) which has a wide plethora of intra- and extracellular functions. The intracellular functions include: facilitating leukocyte arachidonic acid tr…	Protein S100-A8 OS=Homo sapiens GN=S100A8 PE=1 SV=1	1.525	1.156	1.222	1.14795	1.237	0.875603
Q14204	DYNC1H1	Cytoplasmic dynein 1 heavy chain 1; Cytoplasmic dynein 1 acts as a motor for the intracellular retrograde motility of vesicles and organelles along microtubules. Dynein has ATPase activity; the force-producing power stroke is thought to occur on release of ADP. Plays a role in mitotic spindle assembly and metaphase plate congression; Belongs to the dynein heavy chain family	Cytoplasmic dynein 1 heavy chain 1 OS=Homo sapiens GN=DYNC1H1 PE=1 SV=5	0.982	0.962	0.941	1.24179	1.201	0.944765
P13010	XRCC5	X-ray repair cross-complementing protein 5; Single-stranded DNA-dependent ATP-dependent helicase. Has a role in chromosome translocation. The DNA helicase II complex binds preferentially to fork-like ends of double-stranded DNA in a cell cycle-dependent manner. It works in the 3'-5' direction. Binding to DNA may be mediated by XRCC6. Involved in DNA non-homologous end joining (NHEJ) required for …	X-ray repair cross-complementing protein 5 OS=Homo sapiens GN=XRCC5 PE=1 SV=3	0.714	1.235	1.06	1.03115	1.346	0.753869
Q9Y3Z3	SAMHD1	Deoxynucleoside triphosphate triphosphohydrolase SAMHD1; Host restriction nuclease involved in defense response to virus. Has dNTPase activity and reduces cellular dNTP levels to levels too low for retroviral reverse transcription to occur. Blocks early-stage virus replication in dendritic and other myeloid cells. Likewise, suppresses LINE-1 retrotransposon activity. May play a role in mediating …	Deoxynucleoside triphosphate triphosphohydrolase SAMHD1 OS=Homo sapiens GN=SAMHD1 PE=1 SV=2	0.846	1.663	1.446	0.821676	1.214	0.75128
P14625	HSP90B1	Endoplasmin; Molecular chaperone that functions in the processing and transport of secreted proteins. When associated with CNPY3, required for proper folding of Toll-like receptors (By similarity). Functions in endoplasmic reticulum associated degradation (ERAD). Has ATPase activity; Belongs to the heat shock protein 90 family	Endoplasmin OS=Homo sapiens GN=HSP90B1 PE=1 SV=1	1.043	0.988	0.762	0.839893	0.747	0.757238
P06748	NPM1	Nucleophosmin; Involved in diverse cellular processes such as ribosome biogenesis, centrosome duplication, protein chaperoning, histone assembly, cell proliferation, and regulation of tumor suppressors p53/TP53 and ARF. Binds ribosome presumably to drive ribosome nuclear export. Associated with nucleolar ribonucleoprotein structures and bind single-stranded nucleic acids. Acts as a chaperonin for…	Nucleophosmin OS=Homo sapiens GN=NPM1 PE=1 SV=2	0.848	1.181	1.213	0.903724	1.141	0.743865
Q15233	NONO	Non-POU domain-containing octamer-binding protein; DNA- and RNA binding protein, involved in several nuclear processes. Binds the conventional octamer sequence in double-stranded DNA. Also binds single-stranded DNA and RNA at a site independent of the duplex site. Involved in pre-mRNA splicing, probably as a heterodimer with SFPQ. Interacts with U5 snRNA, probably by binding to a purine-rich sequ…	Non-POU domain-containing octamer-binding protein OS=Homo sapiens GN=NONO PE=1 SV=4	0.937	1.214	1.315	0.961606	1.365	1.28207
Q15942	ZYX	Zyxin; Adhesion plaque protein. Binds alpha-actinin and the CRP protein. Important for targeting TES and ENA/VASP family members to focal adhesions and for the formation of actin-rich structures. May be a component of a signal transduction pathway that mediates adhesion-stimulated changes in gene expression (By similarity)	Zyxin OS=Homo sapiens GN=ZYX PE=1 SV=1	1.271	0.983	0.784	0.888132	0.722	0.874206
P46940	IQGAP1	Iq motif containing gtpase activating protein 1; Ras GTPase-activating-like protein IQGAP1; Binds to activated CDC42 but does not stimulate its GTPase activity. It associates with calmodulin. Could serve as an assembly scaffold for the organization of a multimolecular complex that would interface incoming signals to the reorganization of the actin cytoskeleton at the plasma membrane. May promote …	Ras GTPase-activating-like protein IQGAP1 OS=Homo sapiens GN=IQGAP1 PE=1 SV=1	0.84	0.934	0.989	0.971326	1.233	0.814027
P14317	HCLS1	Hematopoietic cell-specific lyn substrate 1; Hematopoietic lineage cell-specific protein; Substrate of the antigen receptor-coupled tyrosine kinase. Plays a role in antigen receptor signaling for both clonal expansion and deletion in lymphoid cells. May also be involved in the regulation of gene expression	Hematopoietic lineage cell-specific protein OS=Homo sapiens GN=HCLS1 PE=1 SV=3	1.049	1.207	1.232	0.940228	1.121	1.0282
P08758	ANXA5	Annexin A5; This protein is an anticoagulant protein that acts as an indirect inhibitor of the thromboplastin-specific complex, which is involved in the blood coagulation cascade; Annexins	Annexin A5 OS=Homo sapiens GN=ANXA5 PE=1 SV=2	0.736	1.703	1.276	0.787739	1.154	0.874214
O95810	SDPR	Caveolae-associated protein 2; Plays an important role in caveolar biogenesis and morphology. Regulates caveolae morphology by inducing membrane curvature within caveolae. Plays a role in caveola formation in a tissue-specific manner. Required for the formation of caveolae in the lung and fat endothelia but not in the heart endothelia. Negatively regulates the size or stability of CAVIN complexes…	Serum deprivation-response protein OS=Homo sapiens GN=SDPR PE=1 SV=3	1.192	0.717	0.868	0.783302	0.67	1.04313
P62805	HIST1H4F	Histone cluster 1 H4 family member f; Core component of nucleosome. Nucleosomes wrap and compact DNA into chromatin, limiting DNA accessibility to the cellular machineries which require DNA as a template. Histones thereby play a central role in transcription regulation, DNA repair, DNA replication and chromosomal stability. DNA accessibility is regulated via a complex set of post-translational mo…	Histone H4 OS=Homo sapiens GN=HIST1H4A PE=1 SV=2	1.204	1.328	2.254	1.28725	1.46	2.36973
P55072	VCP	Transitional endoplasmic reticulum ATPase; Necessary for the fragmentation of Golgi stacks during mitosis and for their reassembly after mitosis. Involved in the formation of the transitional endoplasmic reticulum (tER). The transfer of membranes from the endoplasmic reticulum to the Golgi apparatus occurs via 50-70 nm transition vesicles which derive from part-rough, part-smooth transitional ele…	Transitional endoplasmic reticulum ATPase OS=Homo sapiens GN=VCP PE=1 SV=4	0.857	1.09	0.904	0.919959	0.955	1.05779
P23396	RPS3	40S ribosomal protein S3; Involved in translation as a component of the 40S small ribosomal subunit. Has endonuclease activity and plays a role in repair of damaged DNA. Cleaves phosphodiester bonds of DNAs containing altered bases with broad specificity and cleaves supercoiled DNA more efficiently than relaxed DNA. Displays high binding affinity for 7,8-dihydro-8-oxoguanine (8-oxoG), a common DN…	40S ribosomal protein S3 OS=Homo sapiens GN=RPS3 PE=1 SV=2	0.924	1.053	1.226	1.24569	1.361	0.704474
P02775	PPBP	Platelet basic protein; LA-PF4 stimulates DNA synthesis, mitosis, glycolysis, intracellular cAMP accumulation, prostaglandin E2 secretion, and synthesis of hyaluronic acid and sulfated glycosaminoglycan. It also stimulates the formation and secretion of plasminogen activator by human synovial cells. NAP-2 is a ligand for CXCR1 and CXCR2, and NAP-2, NAP-2(73), NAP-2(74), NAP-2(1-66), and most pote…	Platelet basic protein OS=Homo sapiens GN=PPBP PE=1 SV=3	1.399	1.417	0.809	1.00287	1.463	1.65587
P78371	CCT2	T-complex protein 1 subunit beta; Molecular chaperone; assists the folding of proteins upon ATP hydrolysis. As part of the BBS/CCT complex may play a role in the assembly of BBSome, a complex involved in ciliogenesis regulating transports vesicles to the cilia. Known to play a role, in vitro, in the folding of actin and tubulin; Chaperonins	T-complex protein 1 subunit beta OS=Homo sapiens GN=CCT2 PE=1 SV=4	0.852	0.994	1.516	0.943503	0.894	0.808232
P53396	ACLY	ATP-citrate synthase; ATP-citrate synthase is the primary enzyme responsible for the synthesis of cytosolic acetyl-CoA in many tissues. Has a central role in de novo lipid synthesis. In nervous tissue it may be involved in the biosynthesis of acetylcholine; In the N-terminal section; belongs to the succinate/malate CoA ligase beta subunit family	ATP-citrate synthase OS=Homo sapiens GN=ACLY PE=1 SV=3	1.014	1.065	0.938	1.02608	0.947	1.12468
P61158	ACTR3	Actin-related protein 3; Functions as ATP-binding component of the Arp2/3 complex which is involved in regulation of actin polymerization and together with an activating nucleation-promoting factor (NPF) mediates the formation of branched actin networks. Seems to contact the pointed end of the daughter actin filament. Plays a role in ciliogenesis; Belongs to the actin family. ARP3 subfamily	Actin-related protein 3 OS=Homo sapiens GN=ACTR3 PE=1 SV=3	1.03	0.918	1.179	1.00322	0.979	1.18144
P17987	TCP1	T-complex protein 1 subunit alpha; Molecular chaperone; assists the folding of proteins upon ATP hydrolysis. As part of the BBS/CCT complex may play a role in the assembly of BBSome, a complex involved in ciliogenesis regulating transports vesicles to the cilia. Known to play a role, in vitro, in the folding of actin and tubulin; Belongs to the TCP-1 chaperonin family	T-complex protein 1 subunit alpha OS=Homo sapiens GN=TCP1 PE=1 SV=1	0.952	1.094	1.059	0.945437	0.905	0.939221
P49368	CCT3	T-complex protein 1 subunit gamma; Molecular chaperone; assists the folding of proteins upon ATP hydrolysis. As part of the BBS/CCT complex may play a role in the assembly of BBSome, a complex involved in ciliogenesis regulating transports vesicles to the cilia. Known to play a role, in vitro, in the folding of actin and tubulin; Chaperonins	T-complex protein 1 subunit gamma OS=Homo sapiens GN=CCT3 PE=1 SV=4	0.907	1.074	1.074	0.972249	0.946	0.945507
P02675	FGB	Fibrinogen beta chain; Cleaved by the protease thrombin to yield monomers which, together with fibrinogen alpha (FGA) and fibrinogen gamma (FGG), polymerize to form an insoluble fibrin matrix. Fibrin has a major function in hemostasis as one of the primary components of blood clots. In addition, functions during the early stages of wound repair to stabilize the lesion and guide cell migration dur…	Fibrinogen beta chain OS=Homo sapiens GN=FGB PE=1 SV=2	1.265	0.924	0.922	0.855609	1.064	1.90724
Q06830	PRDX1	Peroxiredoxin-1; Thiol-specific peroxidase that catalyzes the reduction of hydrogen peroxide and organic hydroperoxides to water and alcohols, respectively. Plays a role in cell protection against oxidative stress by detoxifying peroxides and as sensor of hydrogen peroxide-mediated signaling events. Might participate in the signaling cascades of growth factors and tumor necrosis factor-alpha by r…	Peroxiredoxin-1 OS=Homo sapiens GN=PRDX1 PE=1 SV=1	0.955	1.134	0.859	0.926743	1.153	1.10092
Q99832	CCT7	T-complex protein 1 subunit eta; Molecular chaperone; assists the folding of proteins upon ATP hydrolysis. Known to play a role, in vitro, in the folding of actin and tubulin (By similarity); Chaperonins	T-complex protein 1 subunit eta OS=Homo sapiens GN=CCT7 PE=1 SV=2	0.893	0.998	1.011	0.987873	0.974	0.94523
P40939	HADHA	Trifunctional enzyme subunit alpha, mitochondrial; Bifunctional subunit; In the central section; belongs to the 3-hydroxyacyl- CoA dehydrogenase family	Trifunctional enzyme subunit alpha, mitochondrial OS=Homo sapiens GN=HADHA PE=1 SV=2	1.006	1.436	1.1	0.925331	1.178	0.924103
Q05682	CALD1	Caldesmon 1; Caldesmon; Actin- and myosin-binding protein implicated in the regulation of actomyosin interactions in smooth muscle and nonmuscle cells (could act as a bridge between myosin and actin filaments). Stimulates actin binding of tropomyosin which increases the stabilization of actin filament structure. In muscle tissues, inhibits the actomyosin ATPase by binding to F-actin. This inhibit…	Caldesmon OS=Homo sapiens GN=CALD1 PE=1 SV=3	1.184	0.994	0.611	0.886994	0.59	0.916364
Q99623	PHB2	Prohibitin-2; Acts as a mediator of transcriptional repression by nuclear hormone receptors via recruitment of histone deacetylases (By similarity). Functions as an estrogen receptor (ER)-selective coregulator that potentiates the inhibitory activities of antiestrogens and represses the activity of estrogens. Competes with NCOA1 for modulation of ER transcriptional activity. Probably involved in …	Prohibitin-2 OS=Homo sapiens GN=PHB2 PE=1 SV=2	0.955	0.919	1.366	1.02121	1.053	0.975161
P50991	CCT4	T-complex protein 1 subunit delta; Molecular chaperone; assists the folding of proteins upon ATP hydrolysis. As part of the BBS/CCT complex may play a role in the assembly of BBSome, a complex involved in ciliogenesis regulating transports vesicles to the cilia. Known to play a role, in vitro, in the folding of actin and tubulin; Chaperonins	T-complex protein 1 subunit delta OS=Homo sapiens GN=CCT4 PE=1 SV=4	0.795	1.088	0.957	1.08247	0.992	0.973345
P48735	IDH2	Isocitrate dehydrogenase [NADP], mitochondrial; Plays a role in intermediary metabolism and energy production. It may tightly associate or interact with the pyruvate dehydrogenase complex; Belongs to the isocitrate and isopropylmalate dehydrogenases family	Isocitrate dehydrogenase [NADP], mitochondrial OS=Homo sapiens GN=IDH2 PE=1 SV=2	0.996	1.163	0.973	0.850316	0.935	0.953281
Q96C19	EFHD2	EF-hand domain-containing protein D2; May regulate B-cell receptor (BCR)-induced immature and primary B-cell apoptosis. Plays a role as negative regulator of the canonical NF-kappa-B-activating branch. Controls spontaneous apoptosis through the regulation of BCL2L1 abundance; EF-hand domain containing	EF-hand domain-containing protein D2 OS=Homo sapiens GN=EFHD2 PE=1 SV=1	1.049	1.119	1.736	1.06292	1.777	1.31224
Q7KZF4	SND1	Staphylococcal nuclease domain-containing protein 1; Functions as a bridging factor between STAT6 and the basal transcription factor. Plays a role in PIM1 regulation of MYB activity. Functions as a transcriptional coactivator for the Epstein-Barr virus nuclear antigen 2 (EBNA2); Tudor domain containing	Staphylococcal nuclease domain-containing protein 1 OS=Homo sapiens GN=SND1 PE=1 SV=1	0.878	1.196	0.884	1.0373	1.017	0.947898
Q14005	IL16	Pro-interleukin-16; Interleukin-16 stimulates a migratory response in CD4+ lymphocytes, monocytes, and eosinophils. Primes CD4+ T-cells for IL-2 and IL-15 responsiveness. Also induces T-lymphocyte expression of interleukin 2 receptor. Ligand for CD4; Interleukins	Pro-interleukin-16 OS=Homo sapiens GN=IL16 PE=1 SV=4	0.939	1.375	0.902	1.22928	1.396	1.01979
P26583	HMGB2	High mobility group protein B2; Multifunctional protein with various roles in different cellular compartments. May act in a redox sensitive manner. In the nucleus is an abundant chromatin-associated non-histone protein involved in transcription, chromatin remodeling and V(D)J recombination and probably other processes. Binds DNA with a preference to non-canonical DNA structures such as single-str…	High mobility group protein B2 OS=Homo sapiens GN=HMGB2 PE=1 SV=2	1.227	1.193	1.25	0.775362	1.039	0.573248
P31946	YWHAB	14-3-3 protein beta/alpha; Adapter protein implicated in the regulation of a large spectrum of both general and specialized signaling pathways. Binds to a large number of partners, usually by recognition of a phosphoserine or phosphothreonine motif. Binding generally results in the modulation of the activity of the binding partner. Negative regulator of osteogenesis. Blocks the nuclear translocat…	14-3-3 protein beta/alpha OS=Homo sapiens GN=YWHAB PE=1 SV=3	0.752	1.555	0.795	0.718062	0.876	0.767137
P49411	TUFM	Elongation factor Tu, mitochondrial; This protein promotes the GTP-dependent binding of aminoacyl-tRNA to the A-site of ribosomes during protein biosynthesis; Belongs to the TRAFAC class translation factor GTPase superfamily. Classic translation factor GTPase family. EF-Tu/EF-1A subfamily	Elongation factor Tu, mitochondrial OS=Homo sapiens GN=TUFM PE=1 SV=2	1.317	1.465	1.039	0.861178	1.15	0.875868
P07237	P4HB	Protein disulfide-isomerase; This multifunctional protein catalyzes the formation, breakage and rearrangement of disulfide bonds. At the cell surface, seems to act as a reductase that cleaves disulfide bonds of proteins attached to the cell. May therefore cause structural modifications of exofacial proteins. Inside the cell, seems to form/rearrange disulfide bonds of nascent proteins. At high con…	Protein disulfide-isomerase OS=Homo sapiens GN=P4HB PE=1 SV=3	0.984	1.014	0.862	0.721336	0.742	0.622845
P52566	ARHGDIB	Rho GDP-dissociation inhibitor 2; Regulates the GDP/GTP exchange reaction of the Rho proteins by inhibiting the dissociation of GDP from them, and the subsequent binding of GTP to them. Regulates reorganization of the actin cytoskeleton mediated by Rho family members	Rho GDP-dissociation inhibitor 2 OS=Homo sapiens GN=ARHGDIB PE=1 SV=3	0.669	2.179	0.969	0.753349	0.879	0.718367
P32119	PRDX2	Peroxiredoxin-2; Thiol-specific peroxidase that catalyzes the reduction of hydrogen peroxide and organic hydroperoxides to water and alcohols, respectively. Plays a role in cell protection against oxidative stress by detoxifying peroxides and as sensor of hydrogen peroxide-mediated signaling events. Might participate in the signaling cascades of growth factors and tumor necrosis factor-alpha by r…	Peroxiredoxin-2 OS=Homo sapiens GN=PRDX2 PE=1 SV=5	0.825	1.356	0.995	1.04961	1.774	1.71445
P41218	MNDA	Myeloid cell nuclear differentiation antigen; May act as a transcriptional activator/repressor in the myeloid lineage. Plays a role in the granulocyte/monocyte cell- specific response to interferon. Stimulates the DNA binding of the transcriptional repressor protein YY1; Pyrin and HIN domain family	Myeloid cell nuclear differentiation antigen OS=Homo sapiens GN=MNDA PE=1 SV=1	0.83	1.117	1.068	0.792093	1.235	0.569288
P50395	GDI2	Rab GDP dissociation inhibitor beta; Regulates the GDP/GTP exchange reaction of most Rab proteins by inhibiting the dissociation of GDP from them, and the subsequent binding of GTP to them	Rab GDP dissociation inhibitor beta OS=Homo sapiens GN=GDI2 PE=1 SV=2	0.954	0.982	0.813	1.02258	0.951	0.737466
P39019	RPS19	40S ribosomal protein S19; Required for pre-rRNA processing and maturation of 40S ribosomal subunits; Belongs to the eukaryotic ribosomal protein eS19 family	40S ribosomal protein S19 OS=Homo sapiens GN=RPS19 PE=1 SV=2	0.893	1.485	1.227	0.950341	1.267	1.31696
P48643	CCT5	T-complex protein 1 subunit epsilon; Molecular chaperone; assists the folding of proteins upon ATP hydrolysis. As part of the BBS/CCT complex may play a role in the assembly of BBSome, a complex involved in ciliogenesis regulating transports vesicles to the cilia. Known to play a role, in vitro, in the folding of actin and tubulin; Chaperonins	T-complex protein 1 subunit epsilon OS=Homo sapiens GN=CCT5 PE=1 SV=1	0.771	0.888	1.071	0.85435	0.966	0.879142
Q15365	PCBP1	Poly(rC)-binding protein 1; Single-stranded nucleic acid binding protein that binds preferentially to oligo dC. In case of infection by poliovirus, plays a role in initiation of viral RNA replication in concert with the viral protein 3CD	Poly(rC)-binding protein 1 OS=Homo sapiens GN=PCBP1 PE=1 SV=2	0.862	1.057	1.37	0.97449	1.203	0.837521
P40227	CCT6A	T-complex protein 1 subunit zeta; Molecular chaperone; assists the folding of proteins upon ATP hydrolysis. Known to play a role, in vitro, in the folding of actin and tubulin; Belongs to the TCP-1 chaperonin family	T-complex protein 1 subunit zeta OS=Homo sapiens GN=CCT6A PE=1 SV=3	0.85	1.065	1.059	0.96019	0.989	1.02739
P61160	ACTR2	Actin-related protein 2; Functions as ATP-binding component of the Arp2/3 complex which is involved in regulation of actin polymerization and together with an activating nucleation-promoting factor (NPF) mediates the formation of branched actin networks. Seems to contact the pointed end of the daughter actin filament	Actin-related protein 2 OS=Homo sapiens GN=ACTR2 PE=1 SV=1	0.996	1.006	0.921	1.11304	0.934	0.814143
B0I1T2	MYO1G	Unconventional myosin-Ig; Unconventional myosin required during immune response for detection of rare antigen-presenting cells by regulating T- cell migration. Unconventional myosins are actin-based motor molecules with ATPase activity and serve in intracellular movements. Acts as a regulator of T-cell migration by generating membrane tension, enforcing cell-intrinsic meandering search, thereby e…	Unconventional myosin-Ig OS=Homo sapiens GN=MYO1G PE=1 SV=2	1.025	1.06	1.038	1.12487	1.369	1
P62424	RPL7A	Large subunit ribosomal protein l7ae; Ribosomal protein L7a	60S ribosomal protein L7a OS=Homo sapiens GN=RPL7A PE=1 SV=2	0.782	1.272	1.126	0.970936	1.298	0.966561
P09874	PARP1	Poly [ADP-ribose] polymerase 1; Involved in the base excision repair (BER) pathway, by catalyzing the poly(ADP-ribosyl)ation of a limited number of acceptor proteins involved in chromatin architecture and in DNA metabolism. This modification follows DNA damages and appears as an obligatory step in a detection/signaling pathway leading to the reparation of DNA strand breaks. Mediates the poly(ADP-…	Poly [ADP-ribose] polymerase 1 OS=Homo sapiens GN=PARP1 PE=1 SV=4	0.955	0.99	1.074	1.00409	1.37	1.2041
P07195	LDHB	L-lactate dehydrogenase b chain; Lactate dehydrogenase B; Belongs to the LDH/MDH superfamily. LDH family	L-lactate dehydrogenase B chain OS=Homo sapiens GN=LDHB PE=1 SV=2	0.759	0.961	0.745	0.84359	0.754	0.770567
P04264	KRT1	Keratin, type II cytoskeletal 1; May regulate the activity of kinases such as PKC and SRC via binding to integrin beta-1 (ITB1) and the receptor of activated protein C kinase 1 (RACK1). In complex with C1QBP is a high affinity receptor for kininogen-1/HMWK; Keratins, type II	Keratin, type II cytoskeletal 1 OS=Homo sapiens GN=KRT1 PE=1 SV=6	1.633	1.43	0.811	1.17758	0.975	1.37346
P02776	PF4	Platelet factor 4; Released during platelet aggregation. Neutralizes the anticoagulant effect of heparin because it binds more strongly to heparin than to the chondroitin-4-sulfate chains of the carrier molecule. Chemotactic for neutrophils and monocytes. Inhibits endothelial cell proliferation, the short form is a more potent inhibitor than the longer form; Belongs to the intercrine alpha (chemo…	Platelet factor 4 OS=Homo sapiens GN=PF4 PE=1 SV=2	1.051	0.969	0.687	0.863014	0.896	1.5449
Q9P258	RCC2	Regulator of chromosome condensation 2; Protein RCC2; Required for completion of mitosis and cytokinesis. May function as a guanine nucleotide exchange factor for the small GTPase RAC1	Protein RCC2 OS=Homo sapiens GN=RCC2 PE=1 SV=2	1.071	1.226	1.065	1.05123	1.168	0.865431
Q14974	KPNB1	Karyopherin subunit beta 1; Importin subunit beta-1; Functions in nuclear protein import, either in association with an adapter protein, like an importin-alpha subunit, which binds to nuclear localization signals (NLS) in cargo substrates, or by acting as autonomous nuclear transport receptor. Acting autonomously, serves itself as NLS receptor. Docking of the importin/substrate complex to the nuc…	Importin subunit beta-1 OS=Homo sapiens GN=KPNB1 PE=1 SV=2	0.985	0.944	1.019	1.08094	1.051	0.858676
P02545	LMNA	Prelamin-A/C; Lamins are components of the nuclear lamina, a fibrous layer on the nucleoplasmic side of the inner nuclear membrane, which is thought to provide a framework for the nuclear envelope and may also interact with chromatin. Lamin A and C are present in equal amounts in the lamina of mammals. Plays an important role in nuclear assembly, chromatin organization, nuclear membrane and telom…	Prelamin-A/C OS=Homo sapiens GN=LMNA PE=1 SV=1	0.932	1.028	0.999	1.31257	1.163	1.1069
P60842	EIF4A1	Eukaryotic initiation factor 4A-I; ATP-dependent RNA helicase which is a subunit of the eIF4F complex involved in cap recognition and is required for mRNA binding to ribosome. In the current model of translation initiation, eIF4A unwinds RNA secondary structures in the 5'-UTR of mRNAs which is necessary to allow efficient binding of the small ribosomal subunit, and subsequent scanning for the ini…	Eukaryotic initiation factor 4A-I OS=Homo sapiens GN=EIF4A1 PE=1 SV=1	0.892	1.474	1.013	0.683561	1.037	0.872134
P16104	H2AFX	H2A histone family member X; Histone H2AX; Variant histone H2A which replaces conventional H2A in a subset of nucleosomes. Nucleosomes wrap and compact DNA into chromatin, limiting DNA accessibility to the cellular machineries which require DNA as a template. Histones thereby play a central role in transcription regulation, DNA repair, DNA replication and chromosomal stability. DNA accessibility …	Histone H2AX OS=Homo sapiens GN=H2AFX PE=1 SV=2	0.946	1.064	1.215	1.00269	1.377	0.561233
P27105	STOM	Erythrocyte band 7 integral membrane protein; Regulates ion channel activity and transmembrane ion transport. Regulates ASIC2 and ASIC3 channel activity; Belongs to the band 7/mec-2 family	Erythrocyte band 7 integral membrane protein OS=Homo sapiens GN=STOM PE=1 SV=3	1.019	0.783	0.979	1.05031	0.943	1.5842
Q9UHD8	2023-09-09	Septin-9; Filament-forming cytoskeletal GTPase (By similarity). May play a role in cytokinesis (Potential). May play a role in the internalization of 2 intracellular microbial pathogens, Listeria monocytogenes and Shigella flexneri; Belongs to the TRAFAC class TrmE-Era-EngA-EngB-Septin- like GTPase superfamily. Septin GTPase family	Septin-9 OS=Homo sapiens GN=SEPT9 PE=1 SV=2	1.003	1.132	1.128	1.08246	1.154	0.878709
P07384	CAPN1	Calpain-1 catalytic subunit; Calcium-regulated non-lysosomal thiol-protease which catalyzes limited proteolysis of substrates involved in cytoskeletal remodeling and signal transduction; Belongs to the peptidase C2 family	Calpain-1 catalytic subunit OS=Homo sapiens GN=CAPN1 PE=1 SV=1	1.024	1.118	0.783	1.02561	0.886	1.09989
P61586	RHOA	Ras homolog gene family, member a; Transforming protein RhoA; Regulates a signal transduction pathway linking plasma membrane receptors to the assembly of focal adhesions and actin stress fibers. Involved in a microtubule-dependent signal that is required for the myosin contractile ring formation during cell cycle cytokinesis. Plays an essential role in cleavage furrow formation. Required for the…	Transforming protein RhoA OS=Homo sapiens GN=RHOA PE=1 SV=1	0.929	1.113	1.133	0.982814	0.919	0.66524
P00367	GLUD1	Glutamate dehydrogenase 1, mitochondrial; Mitochondrial glutamate dehydrogenase that converts L- glutamate into alpha-ketoglutarate. Plays a key role in glutamine anaplerosis by producing alpha-ketoglutarate, an important intermediate in the tricarboxylic acid cycle. May be involved in learning and memory reactions by increasing the turnover of the excitatory neurotransmitter glutamate (By simila…	Glutamate dehydrogenase 1, mitochondrial OS=Homo sapiens GN=GLUD1 PE=1 SV=2	1.162	1.566	1.048	1.04902	1.166	0.847926
O94804	STK10	Serine/threonine-protein kinase 10; Serine/threonine-protein kinase involved in regulation of lymphocyte migration. Phosphorylates MSN, and possibly PLK1. Involved in regulation of lymphocyte migration by mediating phosphorylation of ERM proteins such as MSN. Acts as a negative regulator of MAP3K1/MEKK1. May also act as a cell cycle regulator by acting as a polo kinase kinase: mediates phosphoryl…	Serine/threonine-protein kinase 10 OS=Homo sapiens GN=STK10 PE=1 SV=1	1.081	1.031	1.472	1.02767	1.168	1.06583
P38646	HSPA9	Stress-70 protein, mitochondrial; Chaperone protein which plays an important role in mitochondrial iron-sulfur cluster (ISC) biogenesis. Interacts with and stabilizes ISC cluster assembly proteins FXN, NFU1, NFS1 and ISCU. Regulates erythropoiesis via stabilization of ISC assembly. May play a role in the control of cell proliferation and cellular aging (By similarity); Belongs to the heat shock p…	Stress-70 protein, mitochondrial OS=Homo sapiens GN=HSPA9 PE=1 SV=2	1.085	1.395	1.168	0.83715	1.143	0.956315
P09525	ANXA4	Annexin A4; Calcium/phospholipid-binding protein which promotes membrane fusion and is involved in exocytosis; Annexins	Annexin A4 OS=Homo sapiens GN=ANXA4 PE=1 SV=4	1.055	1.006	0.905	1.10348	1.169	1.09091
Q9H299	SH3BGRL3	SH3 domain-binding glutamic acid-rich-like protein 3; Could act as a modulator of glutaredoxin biological activity	SH3 domain-binding glutamic acid-rich-like protein 3 OS=Homo sapiens GN=SH3BGRL3 PE=1 SV=1	0.918	1.386	1.051	1.03593	0.884	0.900175
P20073	ANXA7	Annexin A7; Calcium/phospholipid-binding protein which promotes membrane fusion and is involved in exocytosis; Belongs to the annexin family	Annexin A7 OS=Homo sapiens GN=ANXA7 PE=1 SV=3	1.051	1.156	0.914	1.15283	1.215	1.19892
P61981	YWHAG	14-3-3 protein gamma; Adapter protein implicated in the regulation of a large spectrum of both general and specialized signaling pathways. Binds to a large number of partners, usually by recognition of a phosphoserine or phosphothreonine motif. Binding generally results in the modulation of the activity of the binding partner; Belongs to the 14-3-3 family	14-3-3 protein gamma OS=Homo sapiens GN=YWHAG PE=1 SV=2	0.666	0.952	0.892	0.805651	0.675	0.841969
P53999	SUB1	Activated RNA polymerase II transcriptional coactivator p15; General coactivator that functions cooperatively with TAFs and mediates functional interactions between upstream activators and the general transcriptional machinery. May be involved in stabilizing the multiprotein transcription complex. Binds single-stranded DNA. Also binds, in vitro, non-specifically to double-stranded DNA (ds DNA)	Activated RNA polymerase II transcriptional coactivator p15 OS=Homo sapiens GN=SUB1 PE=1 SV=3	0.94	1.58	1.761	0.837167	1.607	0.884587
P11940	PABPC1	Polyadenylate-binding protein 1; Binds the poly(A) tail of mRNA, including that of its own transcript. May be involved in cytoplasmic regulatory processes of mRNA metabolism such as pre-mRNA splicing. Its function in translational initiation regulation can either be enhanced by PAIP1 or repressed by PAIP2. Can probably bind to cytoplasmic RNA sequences other than poly(A) in vivo. Involved in tran…	Polyadenylate-binding protein 1 OS=Homo sapiens GN=PABPC1 PE=1 SV=2	0.86	1.165	1.116	1.07814	1.138	1.01397
Q02878	RPL6	60S ribosomal protein L6; Component of the large ribosomal subunit	60S ribosomal protein L6 OS=Homo sapiens GN=RPL6 PE=1 SV=3	0.97	1.176	1.25	0.860185	1.167	1.21767
P78527	PRKDC	DNA-dependent protein kinase catalytic subunit; Serine/threonine-protein kinase that acts as a molecular sensor for DNA damage. Involved in DNA non-homologous end joining (NHEJ) required for double-strand break (DSB) repair and V(D)J recombination. Must be bound to DNA to express its catalytic properties. Promotes processing of hairpin DNA structures in V(D)J recombination by activation of the ha…	DNA-dependent protein kinase catalytic subunit OS=Homo sapiens GN=PRKDC PE=1 SV=3	1.058	0.978	1.027	1.14301	1.4	0.930144
P09972	ALDOC	Fructose-bisphosphate aldolase, class i; Belongs to the class I fructose-bisphosphate aldolase family	Fructose-bisphosphate aldolase C OS=Homo sapiens GN=ALDOC PE=1 SV=2	1.037	0.903	1.06	1.12388	1.151	1.17463
Q13576	IQGAP2	Iq motif containing gtpase activating protein 2; Ras GTPase-activating-like protein IQGAP2; Binds to activated CDC42 and RAC1 but does not seem to stimulate their GTPase activity. Associates with calmodulin	Ras GTPase-activating-like protein IQGAP2 OS=Homo sapiens GN=IQGAP2 PE=1 SV=4	0.847	0.739	0.841	0.923737	0.856	0.881741
P61626	LYZ	Lysozyme C; Lysozymes have primarily a bacteriolytic function; those in tissues and body fluids are associated with the monocyte- macrophage system and enhance the activity of immunoagents; Lysozymes, c-type	Lysozyme C OS=Homo sapiens GN=LYZ PE=1 SV=1	0.611	0.746	1.173	0.748498	1.416	0.89238
P04908	HIST1H2AE	Histone cluster 1 H2A family member e; Core component of nucleosome. Nucleosomes wrap and compact DNA into chromatin, limiting DNA accessibility to the cellular machineries which require DNA as a template. Histones thereby play a central role in transcription regulation, DNA repair, DNA replication and chromosomal stability. DNA accessibility is regulated via a complex set of post-translational m…	Histone H2A type 1-B/E OS=Homo sapiens GN=HIST1H2AB PE=1 SV=2	0.511	1.493	1.477	0.656551	1.753	3.16057
P50990	CCT8	T-complex protein 1 subunit theta; Molecular chaperone; assists the folding of proteins upon ATP hydrolysis. As part of the BBS/CCT complex may play a role in the assembly of BBSome, a complex involved in ciliogenesis regulating transports vesicles to the cilia. Known to play a role, in vitro, in the folding of actin and tubulin; Belongs to the TCP-1 chaperonin family	T-complex protein 1 subunit theta OS=Homo sapiens GN=CCT8 PE=1 SV=4	0.855	0.951	1.121	0.856529	0.922	0.762631
P09651	HNRNPA1	Heterogeneous nuclear ribonucleoprotein A1; Involved in the packaging of pre-mRNA into hnRNP particles, transport of poly(A) mRNA from the nucleus to the cytoplasm and may modulate splice site selection. May bind to specific miRNA hairpins; RNA binding motif containing	Heterogeneous nuclear ribonucleoprotein A1 OS=Homo sapiens GN=HNRNPA1 PE=1 SV=5	0.897	1.176	1.246	1.05803	1.158	1.22884
Q8IZ83	ALDH16A1	Aldehyde dehydrogenase 16 family member A1	Aldehyde dehydrogenase family 16 member A1 OS=Homo sapiens GN=ALDH16A1 PE=1 SV=2	1.194	1.002	0.903	1.14613	1.152	1.23638
P52790	HK3	Hexokinase 3; Catalyzes the phosphorylation of hexose, such as D-glucose and D-fructose, to hexose 6-phosphate (D-glucose 6-phosphate and D- fructose 6-phosphate, respectively) . Mediates the initial step of glycolysis by catalyzing phosphorylation of D-glucose to D-glucose 6-phosphate	Hexokinase-3 OS=Homo sapiens GN=HK3 PE=1 SV=2	0.809	0.764	1.061	1.42807	1.34	1.19577
P51659	HSD17B4	Peroxisomal multifunctional enzyme type 2; Bifunctional enzyme acting on the peroxisomal beta- oxidation pathway for fatty acids. Catalyzes the formation of 3- ketoacyl-CoA intermediates from both straight-chain and 2-methyl- branched-chain fatty acids; Short chain dehydrogenase/reductase superfamily	Peroxisomal multifunctional enzyme type 2 OS=Homo sapiens GN=HSD17B4 PE=1 SV=3	0.943	0.96	0.803	0.998062	0.914	1.16817
P18124	RPL7	60S ribosomal protein L7; Component of the large ribosomal subunit. Binds to G-rich structures in 28S rRNA and in mRNAs. Plays a regulatory role in the translation apparatus; inhibits cell-free translation of mRNAs	60S ribosomal protein L7 OS=Homo sapiens GN=RPL7 PE=1 SV=1	1.01	1.552	1.139	0.91423	1.348	1.05635
P28838	LAP3	Cytosol aminopeptidase; Presumably involved in the processing and regular turnover of intracellular proteins. Catalyzes the removal of unsubstituted N-terminal amino acids from various peptides; Belongs to the peptidase M17 family	Cytosol aminopeptidase OS=Homo sapiens GN=LAP3 PE=1 SV=3	1.073	1.21	1.229	1.07875	0.897	0.997893
Q14141	2023-09-06	Septin-6; Filament-forming cytoskeletal GTPase. Required for normal organization of the actin cytoskeleton. Involved in cytokinesis. May play a role in HCV RNA replication. Forms a filamentous structure with SEPT12, SEPT6, SEPT2 and probably SEPT4 at the sperm annulus which is required for the structural integrity and motility of the sperm tail during postmeiotic differentiation; Septins	Septin-6 OS=Homo sapiens GN=SEPT6 PE=1 SV=4	0.852	1.189	1.06	1.07087	0.85	0.803804
O00151	PDLIM1	PDZ and LIM domain protein 1; Cytoskeletal protein that may act as an adapter that brings other proteins (like kinases) to the cytoskeleton. Involved in assembly, disassembly and directioning of stress fibers in fibroblasts. Required for the localization of ACTN1 and PALLD to stress fibers. Required for cell migration and in maintaining cell polarity of fibroblasts (By similarity); LIM domain con…	PDZ and LIM domain protein 1 OS=Homo sapiens GN=PDLIM1 PE=1 SV=4	0.849	1.069	0.731	0.86234	0.703	1.07264
O00160	MYO1F	Unconventional myosin-If; Myosins are actin-based motor molecules with ATPase activity. Unconventional myosins serve in intracellular movements. Their highly divergent tails are presumed to bind to membranous compartments, which would be moved relative to actin filaments (By similarity); Myosins, class I	Unconventional myosin-If OS=Homo sapiens GN=MYO1F PE=1 SV=3	0.776	1.093	1.007	1.01157	1.246	0.969671
P40121	CAPG	Macrophage-capping protein; Calcium-sensitive protein which reversibly blocks the barbed ends of actin filaments but does not sever preformed actin filaments. May play an important role in macrophage function. May play a role in regulating cytoplasmic and/or nuclear structures through potential interactions with actin. May bind DNA; Gelsolin/villins	Macrophage-capping protein OS=Homo sapiens GN=CAPG PE=1 SV=2	0.934	1.539	0.921	0.903015	1.22	0.691325
P62136	PPP1CA	Serine/threonine-protein phosphatase PP1-alpha catalytic subunit; Protein phosphatase that associates with over 200 regulatory proteins to form highly specific holoenzymes which dephosphorylate hundreds of biological targets. Protein phosphatase 1 (PP1) is essential for cell division, and participates in the regulation of glycogen metabolism, muscle contractility and protein synthesis. Involved i…	Serine/threonine-protein phosphatase PP1-alpha catalytic subunit OS=Homo sapiens GN=PPP1CA PE=1 SV=1	0.87	1.118	1.155	1.05608	0.918	1.09848
P00915	CA1	Carbonic anhydrase 1; Reversible hydration of carbon dioxide. Can hydrates cyanamide to urea; Carbonic anhydrases	Carbonic anhydrase 1 OS=Homo sapiens GN=CA1 PE=1 SV=2	1.354	1.438	1.139	1.1064	2.289	1.59244
P84243	H3F3B	H3 histone, family 3B (H3.3B); Variant histone H3 which replaces conventional H3 in a wide range of nucleosomes in active genes. Constitutes the predominant form of histone H3 in non-dividing cells and is incorporated into chromatin independently of DNA synthesis. Deposited at sites of nucleosomal displacement throughout transcribed genes, suggesting that it represents an epigenetic imprint of tr…	Histone H3.3 OS=Homo sapiens GN=H3F3A PE=1 SV=2	1.437	1.535	1.893	1.79697	2.005	2.00552
P11216	PYGB	Glycogen phosphorylase, brain form; Glycogen phosphorylase that regulates glycogen mobilization. Phosphorylase is an important allosteric enzyme in carbohydrate metabolism. Enzymes from different sources differ in their regulatory mechanisms and in their natural substrates. However, all known phosphorylases share catalytic and structural properties	Glycogen phosphorylase, brain form OS=Homo sapiens GN=PYGB PE=1 SV=5	1.026	0.863	0.751	1.05379	0.759	1.17357
P31150	GDI1	Rab GDP dissociation inhibitor alpha; Regulates the GDP/GTP exchange reaction of most Rab proteins by inhibiting the dissociation of GDP from them, and the subsequent binding of GTP to them. Promotes the dissociation of GDP-bound Rab proteins from the membrane and inhibits their activation. Promotes the dissociation of RAB1A, RAB3A, RAB5A and RAB10 from membranes	Rab GDP dissociation inhibitor alpha OS=Homo sapiens GN=GDI1 PE=1 SV=2	1.137	0.602	0.66	1.1931	0.863	0.985523
P62913	RPL11	60S ribosomal protein L11; Component of the ribosome, a large ribonucleoprotein complex responsible for the synthesis of proteins in the cell. The small ribosomal subunit (SSU) binds messenger RNAs (mRNAs) and translates the encoded message by selecting cognate aminoacyl- transfer RNA (tRNA) molecules. The large subunit (LSU) contains the ribosomal catalytic site termed the peptidyl transferase c…	60S ribosomal protein L11 OS=Homo sapiens GN=RPL11 PE=1 SV=2	0.728	1.124	1.217	0.961743	1.318	0.813953
Q14683	SMC1A	Structural maintenance of chromosomes protein 1A; Involved in chromosome cohesion during cell cycle and in DNA repair. Central component of cohesin complex. The cohesin complex is required for the cohesion of sister chromatids after DNA replication. The cohesin complex apparently forms a large proteinaceous ring within which sister chromatids can be trapped. At anaphase, the complex is cleaved an…	Structural maintenance of chromosomes protein 1A OS=Homo sapiens GN=SMC1A PE=1 SV=2	0.975	1.171	1.051	1.05665	1.181	0.782291
Q15404	RSU1	Ras suppressor protein 1; Potentially plays a role in the Ras signal transduction pathway. Capable of suppressing v-Ras transformation in vitro	Ras suppressor protein 1 OS=Homo sapiens GN=RSU1 PE=1 SV=3	1.216	0.602	0.704	0.856531	0.63	0.952663
Q99497	PARK7	Protein/nucleic acid deglycase DJ-1; Protein and nucleotide deglycase that catalyzes the deglycation of the Maillard adducts formed between amino groups of proteins or nucleotides and reactive carbonyl groups of glyoxals. Thus, functions as a protein deglycase that repairs methylglyoxal- and glyoxal-glycated proteins, and releases repaired proteins and lactate or glycolate, respectively. Deglycat…	Protein DJ-1 OS=Homo sapiens GN=PARK7 PE=1 SV=2	0.897	1.269	0.968	0.956778	1.022	1.14177
Q13151	HNRNPA0	Heterogeneous nuclear ribonucleoprotein A0; mRNA-binding component of ribonucleosomes. Specifically binds AU-rich element (ARE)-containing mRNAs. Involved in post- transcriptional regulation of cytokines mRNAs	Heterogeneous nuclear ribonucleoprotein A0 OS=Homo sapiens GN=HNRNPA0 PE=1 SV=1	1.142	1.409	1.39	1.03097	1.298	2.35681
Q14764	MVP	Major vault protein; Required for normal vault structure. Vaults are multi- subunit structures that may act as scaffolds for proteins involved in signal transduction. Vaults may also play a role in nucleo- cytoplasmic transport. Down-regulates IFNG-mediated STAT1 signaling and subsequent activation of JAK. Down-regulates SRC activity and signaling through MAP kinases	Major vault protein OS=Homo sapiens GN=MVP PE=1 SV=4	1.067	1.128	0.99	1.15473	1.073	1.03307
Q1KMD3	HNRNPUL2	Heterogeneous nuclear ribonucleoprotein U like 2	Heterogeneous nuclear ribonucleoprotein U-like protein 2 OS=Homo sapiens GN=HNRNPUL2 PE=1 SV=1	0.783	1.273	1.12	1.10805	1.256	0.835276
P14866	HNRNPL	Heterogeneous nuclear ribonucleoprotein L; Splicing factor binding to exonic or intronic sites and acting as either an activator or repressor of exon inclusion. Exhibits a binding preference for CA-rich elements. Component of the heterogeneous nuclear ribonucleoprotein (hnRNP) complexes and associated with most nascent transcripts. Associates, together with APEX1, to the negative calcium responsi…	Heterogeneous nuclear ribonucleoprotein L OS=Homo sapiens GN=HNRNPL PE=1 SV=2	0.864	0.995	1.249	1.30401	1.238	0.791567
Q08211	DHX9	ATP-dependent RNA helicase A; Multifunctional ATP-dependent nucleic acid helicase that unwinds DNA and RNA in a 3' to 5' direction and that plays important roles in many processes, such as DNA replication, transcriptional activation, post-transcriptional RNA regulation, mRNA translation and RNA-mediated gene silencing. Requires a 3'-single-stranded tail as entry site for acid nuclei unwinding act…	ATP-dependent RNA helicase A OS=Homo sapiens GN=DHX9 PE=1 SV=4	0.933	1.012	0.89	1.30716	1.451	1.02737
Q9H4A4	RNPEP	Arginyl aminopeptidase; Aminopeptidase B; Exopeptidase which selectively removes arginine and/or lysine residues from the N-terminus of several peptide substrates including Arg(0)-Leu-enkephalin, Arg(0)-Met-enkephalin and Arg(- 1)-Lys(0)-somatostatin-14. Can hydrolyze leukotriene A4 (LTA-4) into leukotriene B4 (LTB-4) (By similarity)	Aminopeptidase B OS=Homo sapiens GN=RNPEP PE=1 SV=2	1.008	1.35	0.826	1.01479	1.219	0.949097
Q13263	TRIM28	Transcription intermediary factor 1-beta; Nuclear corepressor for KRAB domain-containing zinc finger proteins (KRAB-ZFPs). Mediates gene silencing by recruiting CHD3, a subunit of the nucleosome remodeling and deacetylation (NuRD) complex, and SETDB1 (which specifically methylates histone H3 at 'Lys-9' (H3K9me)) to the promoter regions of KRAB target genes. Enhances transcriptional repression by …	Transcription intermediary factor 1-beta OS=Homo sapiens GN=TRIM28 PE=1 SV=5	0.849	1.257	1.05	1.054	1.366	1.07457
P23284	PPIB	Peptidyl-prolyl cis-trans isomerase B; PPIases accelerate the folding of proteins. It catalyzes the cis-trans isomerization of proline imidic peptide bonds in oligopeptides; Cyclophilin peptidylprolyl isomerases	Peptidyl-prolyl cis-trans isomerase B OS=Homo sapiens GN=PPIB PE=1 SV=2	0.734	1.14	0.743	0.740122	0.74	0.618343
P22087	FBL	rRNA 2'-O-methyltransferase fibrillarin; S-adenosyl-L-methionine-dependent methyltransferase that has the ability to methylate both RNAs and proteins. Involved in pre-rRNA processing by catalyzing the site-specific 2'-hydroxyl methylation of ribose moieties in pre-ribosomal RNA. Site specificity is provided by a guide RNA that base pairs with the substrate. Methylation occurs at a characteristic …	rRNA 2'-O-methyltransferase fibrillarin OS=Homo sapiens GN=FBL PE=1 SV=2	0.986	1.266	1.13	1.04376	1.326	0.98511
Q96I24	FUBP3	Far upstream element-binding protein 3; May interact with single-stranded DNA from the far- upstream element (FUSE). May activate gene expression	Far upstream element-binding protein 3 OS=Homo sapiens GN=FUBP3 PE=1 SV=2	1.001	1.067	0.879	1.12598	1.264	0.993272
Q92522	H1FX	H1 histone family member X; Histone H1x; Histones H1 are necessary for the condensation of nucleosome chains into higher-order structures	Histone H1x OS=Homo sapiens GN=H1FX PE=1 SV=1	1.695	1.051	1.158	1.12448	1.661	1.17164
P50995	ANXA11	Annexin A11; Binds specifically to calcyclin in a calcium-dependent manner (By similarity). Required for midbody formation and completion of the terminal phase of cytokinesis; Belongs to the annexin family	Annexin A11 OS=Homo sapiens GN=ANXA11 PE=1 SV=1	1.064	1.124	0.959	1.03751	1.096	0.924051
O75874	IDH1	Isocitrate dehydrogenase [nadp] cytoplasmic; Isocitrate dehydrogenase 1, cytosolic	Isocitrate dehydrogenase [NADP] cytoplasmic OS=Homo sapiens GN=IDH1 PE=1 SV=2	0.722	1.201	1.121	0.926898	0.937	1.00595
P05204	HMGN2	Non-histone chromosomal protein HMG-17; Binds to the inner side of the nucleosomal DNA thus altering the interaction between the DNA and the histone octamer. May be involved in the process which maintains transcribable genes in a unique chromatin conformation (By similarity); Canonical high mobility group	Non-histone chromosomal protein HMG-17 OS=Homo sapiens GN=HMGN2 PE=1 SV=3	1.597	0.776	1.651	1.67515	1.359	1.28936
O75533	SF3B1	Splicing factor 3B subunit 1; Involved in pre-mRNA splicing as a component of the splicing factor SF3B complex. SF3B complex is required for 'A' complex assembly formed by the stable binding of U2 snRNP to the branchpoint sequence (BPS) in pre-mRNA. Sequence independent binding of SF3A/SF3B complex upstream of the branch site is essential, it may anchor U2 snRNP to the pre-mRNA. May also be invol…	Splicing factor 3B subunit 1 OS=Homo sapiens GN=SF3B1 PE=1 SV=3	1.433	1.097	1.209	1.26786	1.515	1.08261
P14222	PRF1	Perforin-1; Plays a key role in secretory granule-dependent cell death, and in defense against virus-infected or neoplastic cells. Plays an important role in killing other cells that are recognized as non-self by the immune system, e.g. in transplant rejection or some forms of autoimmune disease. Can insert into the membrane of target cells in its calcium-bound form, oligomerize and form large po…	Perforin-1 OS=Homo sapiens GN=PRF1 PE=1 SV=1	1.002	1.177	1.359	1.30753	1.404	1.27589
P45974	USP5	Ubiquitin carboxyl-terminal hydrolase 5; Cleaves linear and branched multiubiquitin polymers with a marked preference for branched polymers. Involved in unanchored 'Lys-48'-linked polyubiquitin disassembly. Binds linear and 'Lys- 63'-linked polyubiquitin with a lower affinity. Knock-down of USP5 causes the accumulation of p53/TP53 and an increase in p53/TP53 transcriptional activity because the u…	Ubiquitin carboxyl-terminal hydrolase 5 OS=Homo sapiens GN=USP5 PE=1 SV=2	0.887	1.078	0.863	0.995	1.142	0.959851
P30041	PRDX6	Peroxiredoxin-6; Thiol-specific peroxidase that catalyzes the reduction of hydrogen peroxide and organic hydroperoxides to water and alcohols, respectively. Can reduce H(2)O(2) and short chain organic, fatty acid, and phospholipid hydroperoxides. Also has phospholipase activity, and can therefore either reduce the oxidized sn-2 fatty acyl grup of phospholipids (peroxidase activity) or hydrolyze t…	Peroxiredoxin-6 OS=Homo sapiens GN=PRDX6 PE=1 SV=3	0.851	0.872	0.696	0.949561	0.796	1.06145
P50914	RPL14	60S ribosomal protein L14; Component of the large ribosomal subunit; Belongs to the eukaryotic ribosomal protein eL14 family	60S ribosomal protein L14 OS=Homo sapiens GN=RPL14 PE=1 SV=4	0.761	1.182	1.224	1.01398	1.265	0.973663
Q9H4E7	DEF6	Differentially expressed in FDCP 6 homolog; Phosphatidylinositol 3,4,5-trisphosphate-dependent guanine nucleotide exchange factor (GEF) which plays a role in the activation of Rho GTPases RAC1, RhoA and CDC42. Can regulate cell morphology in cooperation with activated RAC1. Plays a role in Th2 (T helper cells) development and/or activation, perhaps by interfering with ZAP70 signaling (By similari…	Differentially expressed in FDCP 6 homolog OS=Homo sapiens GN=DEF6 PE=1 SV=1	1.257	1.07	0.876	0.938402	1.153	0.920959
Q96QH2	PRAM1	PML-RARA-regulated adapter molecule 1; May be involved in myeloid differentiation. May be involved in integrin signaling in neutrophils. Binds to PtdIns(4)P	PML-RARA-regulated adapter molecule 1 OS=Homo sapiens GN=PRAM1 PE=1 SV=2	1.134	1.133	1.234	1.22412	1.39	0.951515
P42768	WAS	Wasp actin nucleation promoting factor; Wiskott-Aldrich syndrome protein; Effector protein for Rho-type GTPases. Regulates actin filament reorganization via its interaction with the Arp2/3 complex. Important for efficient actin polymerization. Possible regulator of lymphocyte and platelet function. Mediates actin filament reorganization and the formation of actin pedestals upon infection by patho…	Wiskott-Aldrich syndrome protein OS=Homo sapiens GN=WAS PE=1 SV=4	1.241	0.948	1.06	1.08682	1.128	1.16856
A6NC98	CCDC88B	Coiled-coil domain-containing protein 88B; Acts as a positive regulator of T-cell maturation and inflammatory function. Required for several functions of T-cells, in both the CD4(+) and the CD8(+) compartments and this includes expression of cell surface markers of activation, proliferation, and cytokine production in response to specific or non-specific stimulation (By similarity). Enhances NK c…	Coiled-coil domain-containing protein 88B OS=Homo sapiens GN=CCDC88B PE=1 SV=1	1.054	1.012	1.157	1.3134	1.261	1.2693
P34932	HSPA4	Heat shock protein family A member 4; Belongs to the heat shock protein 70 family	Heat shock 70 kDa protein 4 OS=Homo sapiens GN=HSPA4 PE=1 SV=4	1.079	1.076	1.046	0.906489	1.035	0.814539
Q9UQE7	SMC3	Structural maintenance of chromosome 3 (chondroitin sulfate proteoglycan 6); Structural maintenance of chromosomes protein 3; Central component of cohesin, a complex required for chromosome cohesion during the cell cycle. The cohesin complex may form a large proteinaceous ring within which sister chromatids can be trapped. At anaphase, the complex is cleaved and dissociates from chromatin, allowi…	Structural maintenance of chromosomes protein 3 OS=Homo sapiens GN=SMC3 PE=1 SV=2	1.057	1.101	1.024	1.21117	1.109	0.858603
Q5SSJ5	HP1BP3	Heterochromatin protein 1-binding protein 3; Component of heterochromatin that maintains heterochromatin integrity during G1/S progression and regulates the duration of G1 phase to critically influence cell proliferative capacity. Mediates chromatin condensation during hypoxia, leading to increased tumor cell viability, radio-resistance, chemo-resistance and self- renewal	Heterochromatin protein 1-binding protein 3 OS=Homo sapiens GN=HP1BP3 PE=1 SV=1	0.838	1.091	1.203	1.02286	1.36	0.911092
P16152	CBR1	Carbonyl reductase [NADPH] 1; NADPH-dependent reductase with broad substrate specificity. Catalyzes the reduction of a wide variety of carbonyl compounds including quinones, prostaglandins, menadione, plus various xenobiotics. Catalyzes the reduction of the antitumor anthracyclines doxorubicin and daunorubicin to the cardiotoxic compounds doxorubicinol and daunorubicinol. Can convert prostaglandi…	Carbonyl reductase [NADPH] 1 OS=Homo sapiens GN=CBR1 PE=1 SV=3	0.949	1.003	1.056	0.996644	1.043	1.0598
O43143	DHX15	Pre-mRNA-splicing factor ATP-dependent RNA helicase DHX15; Pre-mRNA processing factor involved in disassembly of spliceosomes after the release of mature mRNA. In cooperation with TFIP11 seem to be involved in the transition of the U2, U5 and U6 snRNP-containing IL complex to the snRNP-free IS complex leading to efficient debranching and turnover of excised introns; Belongs to the DEAD box helica…	Pre-mRNA-splicing factor ATP-dependent RNA helicase DHX15 OS=Homo sapiens GN=DHX15 PE=1 SV=2	1.025	1.226	1.109	1.15027	1.159	1.16054
P05107	ITGB2	Integrin beta-2; Integrin ITGAL/ITGB2 is a receptor for ICAM1, ICAM2, ICAM3 and ICAM4. Integrins ITGAM/ITGB2 and ITGAX/ITGB2 are receptors for the iC3b fragment of the third complement component and for fibrinogen. Integrin ITGAX/ITGB2 recognizes the sequence G-P-R in fibrinogen alpha-chain. Integrin ITGAM/ITGB2 recognizes P1 and P2 peptides of fibrinogen gamma chain. Integrin ITGAM/ITGB2 is also…	Integrin beta-2 OS=Homo sapiens GN=ITGB2 PE=1 SV=2	1.205	1.162	1.091	1.08677	1.32	0.890365
P62266	RPS23	40S ribosomal protein S23; Component of the ribosome, a large ribonucleoprotein complex responsible for the synthesis of proteins in the cell. The small ribosomal subunit (SSU) binds messenger RNAs (mRNAs) and translates the encoded message by selecting cognate aminoacyl-transfer RNA (tRNA) molecules. The large subunit (LSU) contains the ribosomal catalytic site termed the peptidyl transferase ce…	40S ribosomal protein S23 OS=Homo sapiens GN=RPS23 PE=1 SV=3	1.041	1.066	0.972	1.08947	1.473	1.28992
P60981	DSTN	Destrin (actin-depolymerizing factor); Destrin; Actin-depolymerizing protein. Severs actin filaments (F- actin) and binds to actin monomers (G-actin). Acts in a pH- independent manner	Destrin OS=Homo sapiens GN=DSTN PE=1 SV=3	1.874	0.938	0.91	0.786706	0.858	1.14656
Q13185	CBX3	Chromobox protein homolog 3; Seems to be involved in transcriptional silencing in heterochromatin-like complexes. Recognizes and binds histone H3 tails methylated at 'Lys-9', leading to epigenetic repression. May contribute to the association of the heterochromatin with the inner nuclear membrane through its interaction with lamin B receptor (LBR). Involved in the formation of functional kinetoch…	Chromobox protein homolog 3 OS=Homo sapiens GN=CBX3 PE=1 SV=4	1.049	0.896	0.922	0.975	1.146	0.985556
O43488	AKR7A2	Aflatoxin B1 aldehyde reductase member 2; Catalyzes the NADPH-dependent reduction of succinic semialdehyde to gamma-hydroxybutyrate. May have an important role in producing the neuromodulator gamma-hydroxybutyrate (GHB). Has broad substrate specificity. Has NADPH-dependent aldehyde reductase activity towards 2-carboxybenzaldehyde, 2- nitrobenzaldehyde and pyridine-2-aldehyde (in vitro). Can reduc…	Aflatoxin B1 aldehyde reductase member 2 OS=Homo sapiens GN=AKR7A2 PE=1 SV=3	0.981	0.983	1.063	1.06296	0.893	0.972364
P12429	ANXA3	Annexin A3; Inhibitor of phospholipase A2, also possesses anti- coagulant properties. Also cleaves the cyclic bond of inositol 1,2-cyclic phosphate to form inositol 1-phosphate; Annexins	Annexin A3 OS=Homo sapiens GN=ANXA3 PE=1 SV=3	1.266	0.416	0.536	1.77399	1.028	1.21271
O75390	CS	Citrate synthase, mitochondrial; Citrate synthase	Citrate synthase, mitochondrial OS=Homo sapiens GN=CS PE=1 SV=2	1.078	0.739	1.161	1.04743	1.123	0.894737
P06737	PYGL	Glycogen phosphorylase, liver form; Phosphorylase is an important allosteric enzyme in carbohydrate metabolism. Enzymes from different sources differ in their regulatory mechanisms and in their natural substrates. However, all known phosphorylases share catalytic and structural properties	Glycogen phosphorylase, liver form OS=Homo sapiens GN=PYGL PE=1 SV=4	1.323	0.616	0.601	1.2074	0.784	0.862429
P26373	RPL13	Large subunit ribosomal protein l13e; Ribosomal protein L13	60S ribosomal protein L13 OS=Homo sapiens GN=RPL13 PE=1 SV=4	1.036	1.041	1.304	1.06807	1.527	0.815598
P23381	WARS	Tryptophan--tRNA ligase, cytoplasmic; Isoform 1, isoform 2 and T1-TrpRS have aminoacylation activity while T2-TrpRS lacks it. Isoform 2, T1-TrpRS and T2-TrpRS possess angiostatic activity whereas isoform 1 lacks it. T2-TrpRS inhibits fluid shear stress-activated responses of endothelial cells. Regulates ERK, Akt, and eNOS activation pathways that are associated with angiogenesis, cytoskeletal reo…	Tryptophan--tRNA ligase, cytoplasmic OS=Homo sapiens GN=WARS PE=1 SV=2	0.993	1.536	1.097	0.919028	1.054	0.83905
P62701	RPS4X	40S ribosomal protein S4, X isoform; Ribosomal protein S4, X-linked; Belongs to the eukaryotic ribosomal protein eS4 family	40S ribosomal protein S4, X isoform OS=Homo sapiens GN=RPS4X PE=1 SV=2	0.715	1.023	1.246	0.989194	1.36	0.787509
P09960	LTA4H	Leukotriene A-4 hydrolase; Epoxide hydrolase that catalyzes the final step in the biosynthesis of the proinflammatory mediator leukotriene B4. Has also aminopeptidase activity; M1 metallopeptidases	Leukotriene A-4 hydrolase OS=Homo sapiens GN=LTA4H PE=1 SV=2	1.003	0.877	0.835	1.01776	1.285	1.04318
P38919	EIF4A3	Eukaryotic initiation factor 4A-III; ATP-dependent RNA helicase. Core component of the splicing-dependent multiprotein exon junction complex (EJC) deposited at splice junctions on mRNAs. The EJC is a dynamic structure consisting of core proteins and several peripheral nuclear and cytoplasmic associated factors that join the complex only transiently either during EJC assembly or during subsequent …	Eukaryotic initiation factor 4A-III OS=Homo sapiens GN=EIF4A3 PE=1 SV=4	0.821	1.226	1.426	0.974122	1.199	1.02658
P14780	MMP9	Matrix metalloproteinase-9; May play an essential role in local proteolysis of the extracellular matrix and in leukocyte migration. Could play a role in bone osteoclastic resorption. Cleaves KiSS1 at a Gly-|-Leu bond. Cleaves type IV and type V collagen into large C-terminal three quarter fragments and shorter N-terminal one quarter fragments. Degrades fibronectin but not laminin or Pz-peptide; M…	Matrix metalloproteinase-9 OS=Homo sapiens GN=MMP9 PE=1 SV=3	1.823	0.444	0.722	2.73473	1.363	1.16718
Q96B97	SH3KBP1	SH3 domain-containing kinase-binding protein 1; Adapter protein involved in regulating diverse signal transduction pathways. Involved in the regulation of endocytosis and lysosomal degradation of ligand-induced receptor tyrosine kinases, including EGFR and MET/hepatocyte growth factor receptor, through a association with CBL and endophilins. The association with CBL, and thus the receptor interna…	SH3 domain-containing kinase-binding protein 1 OS=Homo sapiens GN=SH3KBP1 PE=1 SV=2	0.828	1.307	1.191	0.961839	1.109	0.909324
Q13011	ECH1	Delta(3,5)-Delta(2,4)-dienoyl-CoA isomerase, mitochondrial; Isomerization of 3-trans,5-cis-dienoyl-CoA to 2-trans,4- trans-dienoyl-CoA	Delta(3,5)-Delta(2,4)-dienoyl-CoA isomerase, mitochondrial OS=Homo sapiens GN=ECH1 PE=1 SV=2	0.914	1.148	1.026	1.0314	1.132	1.26378
Q16881	TXNRD1	Thioredoxin reductase 1, cytoplasmic; Isoform 1 may possess glutaredoxin activity as well as thioredoxin reductase activity and induces actin and tubulin polymerization, leading to formation of cell membrane protrusions. Isoform 4 enhances the transcriptional activity of estrogen receptors alpha and beta while isoform 5 enhances the transcriptional activity of the beta receptor only. Isoform 5 al…	Thioredoxin reductase 1, cytoplasmic OS=Homo sapiens GN=TXNRD1 PE=1 SV=3	1.079	1.066	1.129	1.04903	1.022	0.927872
Q13045	FLII	Flii, actin remodeling protein; Protein flightless-1 homolog; May play a role as coactivator in transcriptional activation by hormone-activated nuclear receptors (NR) and acts in cooperation with NCOA2 and CARM1. Involved in estrogen hormone signaling. Involved in early embryonic development (By similarity). May play a role in regulation of cytoskeletal rearrangements involved in cytokinesis and …	Protein flightless-1 homolog OS=Homo sapiens GN=FLII PE=1 SV=2	1.008	0.945	0.977	0.777578	0.964	1.08741
P35232	PHB	Prohibitin 1; Prohibitin; Prohibitin inhibits DNA synthesis. It has a role in regulating proliferation. As yet it is unclear if the protein or the mRNA exhibits this effect. May play a role in regulating mitochondrial respiration activity and in aging	Prohibitin OS=Homo sapiens GN=PHB PE=1 SV=1	0.837	1.021	1.114	1.02139	1.02	1.02789
Q8N163	CCAR2	Cell cycle and apoptosis regulator protein 2; Core component of the DBIRD complex, a multiprotein complex that acts at the interface between core mRNP particles and RNA polymerase II (RNAPII) and integrates transcript elongation with the regulation of alternative splicing: the DBIRD complex affects local transcript elongation rates and alternative splicing of a large set of exons embedded in (A +…	Cell cycle and apoptosis regulator protein 2 OS=Homo sapiens GN=CCAR2 PE=1 SV=2	0.945	1.157	1.015	1.31719	1.36	1.14309
Q13423	NNT	NAD(P) transhydrogenase, mitochondrial; The transhydrogenation between NADH and NADP is coupled to respiration and ATP hydrolysis and functions as a proton pump across the membrane. May play a role in reactive oxygen species (ROS) detoxification in the adrenal gland; In the N-terminal section; belongs to the AlaDH/PNT family	NAD(P) transhydrogenase, mitochondrial OS=Homo sapiens GN=NNT PE=1 SV=3	1.007	1.006	1.036	0.905576	1.223	1.03736
P14868	DARS	Aspartate--tRNA ligase, cytoplasmic; Catalyzes the specific attachment of an amino acid to its cognate tRNA in a 2 step reaction: the amino acid (AA) is first activated by ATP to form AA-AMP and then transferred to the acceptor end of the tRNA; Belongs to the class-II aminoacyl-tRNA synthetase family. Type 2 subfamily	Aspartate--tRNA ligase, cytoplasmic OS=Homo sapiens GN=DARS PE=1 SV=2	0.994	0.729	0.861	1.16284	0.972	0.918421
Q96PK6	RBM14	RNA-binding protein 14; Isoform 1 may function as a nuclear receptor coactivator, enhancing transcription through other coactivators such as NCOA6 and CITED1. Isoform 2, functions as a transcriptional repressor, modulating transcriptional activities of coactivators including isoform 1, NCOA6 and CITED1. Regulates centriole biogenesis by suppressing the formation of aberrant centriolar protein com…	RNA-binding protein 14 OS=Homo sapiens GN=RBM14 PE=1 SV=2	0.96	1.257	1.126	1.09155	1.334	1.05742
Q9BUH6	C9orf142	Protein PAXX; Involved in non-homologous end joining (NHEJ), a major pathway to repair double-strand breaks in DNA. May act as a scaffold required to stabilize the Ku heterodimer, composed of XRCC5/Ku80 and XRCC6/Ku70, at double-strand break sites and promote the assembly and/or stability of the NHEJ machinery	Protein PAXX OS=Homo sapiens GN=C9orf142 PE=1 SV=2	1.089	0.988	1.103	1.24874	1.376	1.30097
Q07666	KHDRBS1	KH domain-containing, RNA-binding, signal transduction-associated protein 1; Recruited and tyrosine phosphorylated by several receptor systems, for example the T-cell, leptin and insulin receptors. Once phosphorylated, functions as an adapter protein in signal transduction cascades by binding to SH2 and SH3 domain- containing proteins. Role in G2-M progression in the cell cycle. Represses CBP-dep…	KH domain-containing, RNA-binding, signal transduction-associated protein 1 OS=Homo sapiens GN=KHDRBS1 PE=1 SV=1	0.899	1.536	1.344	1.20162	1.317	1.07757
Q15907	RAB11B	Ras-related protein Rab-11B; The small GTPases Rab are key regulators of intracellular membrane trafficking, from the formation of transport vesicles to their fusion with membranes. Rabs cycle between an inactive GDP-bound form and an active GTP-bound form that is able to recruit to membranes different set of downstream effectors directly responsible for vesicle formation, movement, tethering and…	Ras-related protein Rab-11B OS=Homo sapiens GN=RAB11B PE=1 SV=4	0.902	0.684	0.624	0.849421	0.772	0.84414
Q13177	PAK2	Serine/threonine-protein kinase PAK 2; Serine/threonine protein kinase that plays a role in a variety of different signaling pathways including cytoskeleton regulation, cell motility, cell cycle progression, apoptosis or proliferation. Acts as downstream effector of the small GTPases CDC42 and RAC1. Activation by the binding of active CDC42 and RAC1 results in a conformational change and a subseq…	Serine/threonine-protein kinase PAK 2 OS=Homo sapiens GN=PAK2 PE=1 SV=3	0.821	1.142	0.503	0.927158	0.985	0.775847
Q9Y3L3	SH3BP1	SH3 domain-binding protein 1; GTPase activating protein (GAP) which specifically converts GTP-bound Rho-type GTPases including RAC1 and CDC42 in their inactive GDP-bound form. By specifically inactivating RAC1 at the leading edge of migrating cells, it regulates the spatiotemporal organization of cell protrusions which is important for proper cell migration. Also negatively regulates CDC42 in the…	SH3 domain-binding protein 1 OS=Homo sapiens GN=SH3BP1 PE=1 SV=3	0.925	1.209	1.203	1.25549	1.239	1.27681
P49327	FASN	Fatty acid synthase; Fatty acid synthetase catalyzes the formation of long- chain fatty acids from acetyl-CoA, malonyl-CoA and NADPH. This multifunctional protein has 7 catalytic activities and an acyl carrier protein; Seven-beta-strand methyltransferase motif containing	Fatty acid synthase OS=Homo sapiens GN=FASN PE=1 SV=3	1.154	0.787	0.776	0.879706	0.998	1.4714
Q14019	COTL1	Coactosin like f-actin binding protein 1; Coactosin-like protein; Binds to F-actin in a calcium-independent manner. Has no direct effect on actin depolymerization. Acts as a chaperone for ALOX5 (5LO), influencing both its stability and activity in leukotrienes synthesis	Coactosin-like protein OS=Homo sapiens GN=COTL1 PE=1 SV=3	0.862	1.145	1.531	0.978723	0.955	0.861165
Q16698	DECR1	2,4-dienoyl-CoA reductase, mitochondrial; Auxiliary enzyme of beta-oxidation. It participates in the metabolism of unsaturated fatty enoyl-CoA esters having double bonds in both even- and odd-numbered positions. Catalyzes the NADP-dependent reduction of 2,4-dienoyl-CoA to yield trans-3- enoyl-CoA; Belongs to the short-chain dehydrogenases/reductases (SDR) family. 2,4-dienoyl-CoA reductase subfami…	2,4-dienoyl-CoA reductase, mitochondrial OS=Homo sapiens GN=DECR1 PE=1 SV=1	1.107	1.278	1.127	1.06315	1.099	1
P30050	RPL12	Large subunit ribosomal protein l12e; 60S ribosomal protein L12; Binds directly to 26S ribosomal RNA	60S ribosomal protein L12 OS=Homo sapiens GN=RPL12 PE=1 SV=1	0.73	1.19	0.847	1.02227	1.156	0.897284
P00390	GSR	Glutathione reductase, mitochondrial; Maintains high levels of reduced glutathione in the cytosol	Glutathione reductase, mitochondrial OS=Homo sapiens GN=GSR PE=1 SV=2	1.129	0.94	0.975	1.10572	0.959	1.18173
Q9UGI8	TES	Testin; Scaffold protein that may play a role in cell adhesion, cell spreading and in the reorganization of the actin cytoskeleton. Plays a role in the regulation of cell proliferation. May act as a tumor suppressor. Inhibits tumor cell growth; LIM domain containing	Testin OS=Homo sapiens GN=TES PE=1 SV=1	0.857	1.409	1.225	0.924599	1.17	0.771774
P13667	PDIA4	Protein disulfide-isomerase A4; Protein disulfide isomerase family A member 4; Belongs to the protein disulfide isomerase family	Protein disulfide-isomerase A4 OS=Homo sapiens GN=PDIA4 PE=1 SV=2	1.087	1.141	0.866	0.883026	0.887	1.00328
O15144	ARPC2	Actin-related protein 2/3 complex subunit 2; Functions as actin-binding component of the Arp2/3 complex which is involved in regulation of actin polymerization and together with an activating nucleation-promoting factor (NPF) mediates the formation of branched actin networks. Seems to contact the mother actin filament; Belongs to the ARPC2 family	Actin-related protein 2/3 complex subunit 2 OS=Homo sapiens GN=ARPC2 PE=1 SV=1	0.878	0.743	1.023	0.95749	0.949	1.33688
P25788	PSMA3	Proteasome subunit alpha type-3; Component of the 20S core proteasome complex involved in the proteolytic degradation of most intracellular proteins. This complex plays numerous essential roles within the cell by associating with different regulatory particles. Associated with two 19S regulatory particles, forms the 26S proteasome and thus participates in the ATP-dependent degradation of ubiquiti…	Proteasome subunit alpha type-3 OS=Homo sapiens GN=PSMA3 PE=1 SV=2	0.861	1.067	0.809	1.05817	0.999	0.885068
P23526	AHCY	Adenosylhomocysteinase; Adenosylhomocysteine is a competitive inhibitor of S- adenosyl-L-methionine-dependent methyl transferase reactions; therefore adenosylhomocysteinase may play a key role in the control of methylations via regulation of the intracellular concentration of adenosylhomocysteine	Adenosylhomocysteinase OS=Homo sapiens GN=AHCY PE=1 SV=4	1.12	0.995	1.2	1.12092	1.118	1.09251
P46778	RPL21	60S ribosomal protein L21; Component of the large ribosomal subunit	60S ribosomal protein L21 OS=Homo sapiens GN=RPL21 PE=1 SV=2	1.156	1.466	1.43	0.817204	1.213	0.897205
P52907	CAPZA1	Capping actin protein of muscle z-line alpha subunit 1; F-actin-capping protein subunit alpha-1; F-actin-capping proteins bind in a Ca(2+)-independent manner to the fast growing ends of actin filaments (barbed end) thereby blocking the exchange of subunits at these ends. Unlike other capping proteins (such as gelsolin and severin), these proteins do not sever actin filaments. May play a role in t…	F-actin-capping protein subunit alpha-1 OS=Homo sapiens GN=CAPZA1 PE=1 SV=3	0.769	1.031	0.99	0.926012	1.13	1.04954
P78417	GSTO1	Glutathione S-transferase omega-1; Exhibits glutathione-dependent thiol transferase and dehydroascorbate reductase activities. Has S-(phenacyl)glutathione reductase activity. Has also glutathione S-transferase activity. Participates in the biotransformation of inorganic arsenic and reduces monomethylarsonic acid (MMA) and dimethylarsonic acid; Soluble glutathione S-transferases	Glutathione S-transferase omega-1 OS=Homo sapiens GN=GSTO1 PE=1 SV=2	1.135	1.067	0.833	0.925891	0.759	0.973008
P27695	APEX1	DNA-(apurinic or apyrimidinic site) lyase; Multifunctional protein that plays a central role in the cellular response to oxidative stress. The two major activities of APEX1 in DNA repair and redox regulation of transcriptional factors. Functions as a apurinic/apyrimidinic (AP) endodeoxyribonuclease in the DNA base excision repair (BER) pathway of DNA lesions induced by oxidative and alkylating ag…	DNA-(apurinic or apyrimidinic site) lyase OS=Homo sapiens GN=APEX1 PE=1 SV=2	1.09	1.249	0.996	1.11262	1.409	1.03287
P62280	RPS11	Small subunit ribosomal protein s11e; Ribosomal protein S11; Belongs to the universal ribosomal protein uS17 family	40S ribosomal protein S11 OS=Homo sapiens GN=RPS11 PE=1 SV=3	0.752	1.588	1.126	0.882519	1.249	0.696176
Q9BR76	CORO1B	Coronin-1B/1C/6; Coronin-1B; Regulates leading edge dynamics and cell motility in fibroblasts. May be involved in cytokinesis and signal transduction (By similarity); Coronins	Coronin-1B OS=Homo sapiens GN=CORO1B PE=1 SV=1	0.862	0.632	1.004	1.06805	0.776	1.11688
P62140	PPP1CB	Serine/threonine-protein phosphatase PP1-beta catalytic subunit; Protein phosphatase that associates with over 200 regulatory proteins to form highly specific holoenzymes which dephosphorylate hundreds of biological targets. Protein phosphatase (PP1) is essential for cell division, it participates in the regulation of glycogen metabolism, muscle contractility and protein synthesis. Involved in re…	Serine/threonine-protein phosphatase PP1-beta catalytic subunit OS=Homo sapiens GN=PPP1CB PE=1 SV=3	1.096	0.965	0.854	1.30355	0.917	0.969
Q01813	PFKP	ATP-dependent 6-phosphofructokinase, platelet type; Catalyzes the phosphorylation of D-fructose 6-phosphate to fructose 1,6-bisphosphate by ATP, the first committing step of glycolysis; Belongs to the phosphofructokinase type A (PFKA) family. ATP-dependent PFK group I subfamily. Eukaryotic two domain clade "E" sub-subfamily	ATP-dependent 6-phosphofructokinase, platelet type OS=Homo sapiens GN=PFKP PE=1 SV=2	1.141	0.844	0.884	1.10048	0.806	1.02368
P22695	UQCRC2	Cytochrome b-c1 complex subunit 2, mitochondrial; This is a component of the ubiquinol-cytochrome c reductase complex (complex III or cytochrome b-c1 complex), which is part of the mitochondrial respiratory chain. The core protein 2 is required for the assembly of the complex; M16 metallopeptidases	Cytochrome b-c1 complex subunit 2, mitochondrial OS=Homo sapiens GN=UQCRC2 PE=1 SV=3	1.103	1.181	1.392	0.875	1.307	1.01744
Q96CX2	KCTD12	Potassium channel tetramerization domain containing 12; BTB/POZ domain-containing protein KCTD12; Auxiliary subunit of GABA-B receptors that determine the pharmacology and kinetics of the receptor response. Increases agonist potency and markedly alter the G-protein signaling of the receptors by accelerating onset and promoting desensitization (By similarity)	BTB/POZ domain-containing protein KCTD12 OS=Homo sapiens GN=KCTD12 PE=1 SV=1	0.995	1.26	1.056	1.02424	1.403	0.901115
P09382	LGALS1	Galectin-1; Lectin that binds beta-galactoside and a wide array of complex carbohydrates. Plays a role in regulating apoptosis, cell proliferation and cell differentiation. Inhibits CD45 protein phosphatase activity and therefore the dephosphorylation of Lyn kinase. Strong inducer of T-cell apoptosis; Endogenous ligands	Galectin-1 OS=Homo sapiens GN=LGALS1 PE=1 SV=2	0.858	1.57	1.007	0.901108	1.23	0.532197
P30153	PPP2R1A	Serine/threonine-protein phosphatase 2A 65 kDa regulatory subunit A alpha isoform; The PR65 subunit of protein phosphatase 2A serves as a scaffolding molecule to coordinate the assembly of the catalytic subunit and a variable regulatory B subunit. Upon interaction with GNA12 promotes dephosphorylation of microtubule associated protein TAU/MAPT. Required for proper chromosome segregation and for c…	Serine/threonine-protein phosphatase 2A 65 kDa regulatory subunit A alpha isoform OS=Homo sapiens GN=PPP2R1A PE=1 SV=4	0.935	0.803	0.849	1.12144	1.04	0.912852
Q9Y6N5	SQRDL	Sulfide:quinone oxidoreductase, mitochondrial; Catalyzes the oxidation of hydrogen sulfide with the help of a quinone, such as ubiquinone, giving rise to thiosulfate and ultimately to sulfane (molecular sulfur) atoms. Requires an additional electron acceptor; can use sulfite, sulfide or cyanide (in vitro)	Sulfide:quinone oxidoreductase, mitochondrial OS=Homo sapiens GN=SQOR PE=1 SV=1	0.915	1.362	1.663	1.06216	1.149	0.931878
P52565	ARHGDIA	Rho GDP-dissociation inhibitor 1; Controls Rho proteins homeostasis. Regulates the GDP/GTP exchange reaction of the Rho proteins by inhibiting the dissociation of GDP from them, and the subsequent binding of GTP to them. Retains Rho proteins such as CDC42, RAC1 and RHOA in an inactive cytosolic pool, regulating their stability and protecting them from degradation. Actively involved in the recycli…	Rho GDP-dissociation inhibitor 1 OS=Homo sapiens GN=ARHGDIA PE=1 SV=3	0.851	1.036	1.001	0.807659	0.949	1.01654
Q13435	SF3B2	Splicing factor 3B subunit 2; Involved in pre-mRNA splicing as a component of the splicing factor SF3B complex. SF3B complex is required for 'A' complex assembly formed by the stable binding of U2 snRNP to the branchpoint sequence (BPS) in pre-mRNA. Sequence independent binding of SF3A/SF3B complex upstream of the branch site is essential, it may anchor U2 snRNP to the pre-mRNA. May also be invol…	Splicing factor 3B subunit 2 OS=Homo sapiens GN=SF3B2 PE=1 SV=2	0.843	1.705	1.315	0.948864	1.138	1.01077
P05106	ITGB3	Integrin beta-3; Integrin alpha-V/beta-3 (ITGAV:ITGB3) is a receptor for cytotactin, fibronectin, laminin, matrix metalloproteinase-2, osteopontin, osteomodulin, prothrombin, thrombospondin, vitronectin and von Willebrand factor. Integrin alpha-IIb/beta-3 (ITGA2B:ITGB3) is a receptor for fibronectin, fibrinogen, plasminogen, prothrombin, thrombospondin and vitronectin. Integrins alpha-IIb/beta-3 …	Integrin beta-3 OS=Homo sapiens GN=ITGB3 PE=1 SV=2	0.949	0.782	0.639	0.775769	0.674	0.979417
P61224	RAP1B	Ras-related protein Rap-1b; GTP-binding protein that possesses intrinsic GTPase activity. Contributes to the polarizing activity of KRIT1 and CDH5 in the establishment and maintenance of correct endothelial cell polarity and vascular lumen. Required for the localization of phosphorylated PRKCZ, PARD3 and TIAM1 to the cell junction. Plays a role in the establishment of basal endothelial barrier fu…	Ras-related protein Rap-1b OS=Homo sapiens GN=RAP1B PE=1 SV=1	0.869	0.601	0.855	0.886364	0.76	0.914463
P15153	RAC2	Ras-related C3 botulinum toxin substrate 2; Plasma membrane-associated small GTPase which cycles between an active GTP-bound and inactive GDP-bound state. In active state binds to a variety of effector proteins to regulate cellular responses, such as secretory processes, phagocytose of apoptotic cells and epithelial cell polarization. Augments the production of reactive oxygen species (ROS) by NA…	Ras-related C3 botulinum toxin substrate 2 OS=Homo sapiens GN=RAC2 PE=1 SV=1	0.811	1.311	1.21	0.995633	1.348	1.25934
P17858	PFKL	ATP-dependent 6-phosphofructokinase, liver type; Catalyzes the phosphorylation of D-fructose 6-phosphate to fructose 1,6-bisphosphate by ATP, the first committing step of glycolysis; Belongs to the phosphofructokinase type A (PFKA) family. ATP-dependent PFK group I subfamily. Eukaryotic two domain clade "E" sub-subfamily	ATP-dependent 6-phosphofructokinase, liver type OS=Homo sapiens GN=PFKL PE=1 SV=6	1.069	0.619	0.724	1.19891	1.149	1.09294
O75367	H2AFY	H2A histone family member Y; Core histone macro-H2A.1; Variant histone H2A which replaces conventional H2A in a subset of nucleosomes where it represses transcription. Nucleosomes wrap and compact DNA into chromatin, limiting DNA accessibility to the cellular machineries which require DNA as a template. Histones thereby play a central role in transcription regulation, DNA repair, DNA replication …	Core histone macro-H2A.1 OS=Homo sapiens GN=H2AFY PE=1 SV=4	0.903	1.234	1.187	1.00286	1.255	0.676661
P41240	CSK	Tyrosine-protein kinase CSK; Non-receptor tyrosine-protein kinase that plays an important role in the regulation of cell growth, differentiation, migration and immune response. Phosphorylates tyrosine residues located in the C-terminal tails of Src-family kinases (SFKs) including LCK, SRC, HCK, FYN, LYN or YES1. Upon tail phosphorylation, Src-family members engage in intramolecular interactions b…	Tyrosine-protein kinase CSK OS=Homo sapiens GN=CSK PE=1 SV=1	0.918	1.039	0.807	0.998167	0.935	0.905906
P08311	CTSG	Cathepsin G; Serine protease with trypsin- and chymotrypsin-like specificity. Cleaves complement C3. Has antibacterial activity against the Gram-negative bacterium P.aeruginosa, antibacterial activity is inhibited by LPS from P.aeruginosa, Z-Gly-Leu-Phe- CH2Cl and phenylmethylsulfonyl fluoride; Belongs to the peptidase S1 family	Cathepsin G OS=Homo sapiens GN=CTSG PE=1 SV=2	1.322	0.903	1.339	1.38023	1.679	2.37199
P07814	EPRS	Bifunctional glutamate/proline--tRNA ligase; Catalyzes the attachment of the cognate amino acid to the corresponding tRNA in a two-step reaction: the amino acid is first activated by ATP to form a covalent intermediate with AMP and is then transferred to the acceptor end of the cognate tRNA. Component of the GAIT (gamma interferon-activated inhibitor of translation) complex which mediates interfe…	Bifunctional glutamate/proline--tRNA ligase OS=Homo sapiens GN=EPRS PE=1 SV=5	1.022	1.186	1.008	0.939484	1.257	0.980069
O95782	AP2A1	AP-2 complex subunit alpha-1; Component of the adaptor protein complex 2 (AP-2). Adaptor protein complexes function in protein transport via transport vesicles in different membrane traffic pathways. Adaptor protein complexes are vesicle coat components and appear to be involved in cargo selection and vesicle formation. AP-2 is involved in clathrin-dependent endocytosis in which cargo proteins ar…	AP-2 complex subunit alpha-1 OS=Homo sapiens GN=AP2A1 PE=1 SV=3	1.11	0.87	0.711	1.35585	1.056	0.905498
P00505	GOT2	Aspartate aminotransferase, mitochondrial; Catalyzes the irreversible transamination of the L- tryptophan metabolite L-kynurenine to form kynurenic acid (KA). Plays a key role in amino acid metabolism. Important for metabolite exchange between mitochondria and cytosol. Facilitates cellular uptake of long-chain free fatty acids; Belongs to the class-I pyridoxal-phosphate-dependent aminotransferase…	Aspartate aminotransferase, mitochondrial OS=Homo sapiens GN=GOT2 PE=1 SV=3	1.058	0.631	1.031	1.00495	1.262	1.02626
P84095	RHOG	Rho-related GTP-binding protein RhoG; Required for the formation of membrane ruffles during macropinocytosis. Plays a role in cell migration and is required for the formation of cup-like structures during trans-endothelial migration of leukocytes. In case of Salmonella enterica infection, activated by SopB and ARHGEF26/SGEF, which induces cytoskeleton rearrangements and promotes bacterial entry; …	Rho-related GTP-binding protein RhoG OS=Homo sapiens GN=RHOG PE=1 SV=1	1.167	1.443	1.147	1.21904	1.225	1.38109
Q16543	CDC37	Cell division cycle 37, hsp90 cochaperone; Hsp90 co-chaperone Cdc37; Co-chaperone that binds to numerous kinases and promotes their interaction with the Hsp90 complex, resulting in stabilization and promotion of their activity. Inhibits HSP90AA1 ATPase activity	Hsp90 co-chaperone Cdc37 OS=Homo sapiens GN=CDC37 PE=1 SV=1	1.025	0.94	1.047	0.674319	0.896	0.944963
P62753	RPS6	40S ribosomal protein S6; May play an important role in controlling cell growth and proliferation through the selective translation of particular classes of mRNA; S ribosomal proteins	40S ribosomal protein S6 OS=Homo sapiens GN=RPS6 PE=1 SV=1	1.242	1.167	0.874	0.871493	1.246	1.02099
P42765	ACAA2	3-ketoacyl-CoA thiolase, mitochondrial; Abolishes BNIP3-mediated apoptosis and mitochondrial damage	3-ketoacyl-CoA thiolase, mitochondrial OS=Homo sapiens GN=ACAA2 PE=1 SV=2	1.016	1.898	1.412	0.965517	1.21	0.965616
P04792	HSPB1	Heat shock protein family b (small) member 1; Heat shock protein beta-1; Small heat shock protein which functions as a molecular chaperone probably maintaining denatured proteins in a folding- competent state. Plays a role in stress resistance and actin organization. Through its molecular chaperone activity may regulate numerous biological processes including the phosphorylation and the axonal tr…	Heat shock protein beta-1 OS=Homo sapiens GN=HSPB1 PE=1 SV=2	1.538	0.706	1.169	0.832016	0.99	1.16915
P84098	RPL19	Large subunit ribosomal protein l19e; Ribosomal protein L19; Belongs to the eukaryotic ribosomal protein eL19 family	60S ribosomal protein L19 OS=Homo sapiens GN=RPL19 PE=1 SV=1	1.137	1.013	1.209	1	1.458	1.14488
Q16891	IMMT	MICOS complex subunit MIC60; Component of the MICOS complex, a large protein complex of the mitochondrial inner membrane that plays crucial roles in the maintenance of crista junctions, inner membrane architecture, and formation of contact sites to the outer membrane. Plays an important role in the maintenance of the MICOS complex stability and the mitochondrial cristae morphology	MICOS complex subunit MIC60 OS=Homo sapiens GN=IMMT PE=1 SV=1	1.002	0.956	1.162	1.03388	1.083	1.06299
P36578	RPL4	Large subunit ribosomal protein l4e; L ribosomal proteins	60S ribosomal protein L4 OS=Homo sapiens GN=RPL4 PE=1 SV=5	0.973	1.264	1.216	1.17981	1.454	0.934491
Q9BUJ2	HNRNPUL1	Heterogeneous nuclear ribonucleoprotein U-like protein 1; Acts as a basic transcriptional regulator. Represses basic transcription driven by several virus and cellular promoters. When associated with BRD7, activates transcription of glucocorticoid-responsive promoter in the absence of ligand- stimulation. Plays also a role in mRNA processing and transport. Binds avidly to poly(G) and poly(C) RNA …	Heterogeneous nuclear ribonucleoprotein U-like protein 1 OS=Homo sapiens GN=HNRNPUL1 PE=1 SV=2	1.07	0.868	1.026	1.05911	1.195	1.01551
P12270	TPR	Nucleoprotein TPR; Component of the nuclear pore complex (NPC), a complex required for the trafficking across the nuclear envelope. Functions as a scaffolding element in the nuclear phase of the NPC essential for normal nucleocytoplasmic transport of proteins and mRNAs, plays a role in the establishment of nuclear-peripheral chromatin compartmentalization in interphase, and in the mitotic spindle…	Nucleoprotein TPR OS=Homo sapiens GN=TPR PE=1 SV=3	0.947	1.265	1.231	1.01847	1.191	1.04125
O75955	FLOT1	Flotillin-1; May act as a scaffolding protein within caveolar membranes, functionally participating in formation of caveolae or caveolae-like vesicles; Flotillins	Flotillin-1 OS=Homo sapiens GN=FLOT1 PE=1 SV=3	1.218	0.732	1.167	1.10707	1.009	0.952468
P26447	S100A4	S100 calcium binding protein A4; EF-hand domain containing	Protein S100-A4 OS=Homo sapiens GN=S100A4 PE=1 SV=1	0.751	1.454	0.837	0.819456	0.938	0.607679
P38117	ETFB	Electron transfer flavoprotein subunit beta; Heterodimeric electron transfer flavoprotein that accepts electrons from several mitochondrial dehydrogenases, including acyl-CoA dehydrogenases, glutaryl-CoA and sarcosine dehydrogenase. It transfers the electrons to the main mitochondrial respiratory chain via ETF-ubiquinone oxidoreductase (Probable). Required for normal mitochondrial fatty acid oxid…	Electron transfer flavoprotein subunit beta OS=Homo sapiens GN=ETFB PE=1 SV=3	1.125	1.187	1.172	1.03789	1.067	0.898913
P35908	KRT2	Keratin, type II cytoskeletal 2 epidermal; Probably contributes to terminal cornification. Associated with keratinocyte activation, proliferation and keratinization; Keratins, type II	Keratin, type II cytoskeletal 2 epidermal OS=Homo sapiens GN=KRT2 PE=1 SV=2	2.123	1.22	0.944	1.23675	1.118	0.943807
P55084	HADHB	hydroxyacyl-CoA dehydrogenase trifunctional multienzyme complex subunit beta	Trifunctional enzyme subunit beta, mitochondrial OS=Homo sapiens GN=HADHB PE=1 SV=3	0.892	0.792	1.28	1.0439	1.191	1.1561
P30040	ERP29	Endoplasmic reticulum resident protein 29; Does not seem to be a disulfide isomerase. Plays an important role in the processing of secretory proteins within the endoplasmic reticulum (ER), possibly by participating in the folding of proteins in the ER	Endoplasmic reticulum resident protein 29 OS=Homo sapiens GN=ERP29 PE=1 SV=4	0.72	1.332	1.084	0.612903	1.087	0.938349
O75116	ROCK2	Rho-associated protein kinase 2; Protein kinase which is a key regulator of actin cytoskeleton and cell polarity. Involved in regulation of smooth muscle contraction, actin cytoskeleton organization, stress fiber and focal adhesion formation, neurite retraction, cell adhesion and motility via phosphorylation of ADD1, BRCA2, CNN1, EZR, DPYSL2, EP300, MSN, MYL9/MLC2, NPM1, RDX, PPP1R12A and VIM. Ph…	Rho-associated protein kinase 2 OS=Homo sapiens GN=ROCK2 PE=1 SV=4	1.248	0.701	0.875	1.16377	0.729	0.933162
Q08170	SRSF4	Splicing factor, arginine/serine-rich 4/5/6; Serine/arginine-rich splicing factor 4; Plays a role in alternative splice site selection during pre-mRNA splicing. Represses the splicing of MAPT/Tau exon 10; RNA binding motif containing	Serine/arginine-rich splicing factor 4 OS=Homo sapiens GN=SRSF4 PE=1 SV=2	0.924	1.258	1.177	0.987192	1.233	0.713564
P46109	CRKL	Crk-like protein; May mediate the transduction of intracellular signals; SH2 domain containing	Crk-like protein OS=Homo sapiens GN=CRKL PE=1 SV=1	1.183	0.893	0.684	1.0226	0.792	0.959091
P43405	SYK	Spleen associated tyrosine kinase; Tyrosine-protein kinase SYK; Non-receptor tyrosine kinase which mediates signal transduction downstream of a variety of transmembrane receptors including classical immunoreceptors like the B-cell receptor (BCR). Regulates several biological processes including innate and adaptive immunity, cell adhesion, osteoclast maturation, platelet activation and vascular de…	Tyrosine-protein kinase SYK OS=Homo sapiens GN=SYK PE=1 SV=1	1.065	0.968	0.802	0.978644	0.913	0.751342
P31939	ATIC	5-aminoimidazole-4-carboxamide ribonucleotide formyltransferase/IMP cyclohydrolase; Bifunctional purine biosynthesis protein PURH; Bifunctional enzyme that catalyzes 2 steps in purine biosynthesis; Belongs to the PurH family	Bifunctional purine biosynthesis protein PURH OS=Homo sapiens GN=ATIC PE=1 SV=3	0.875	1.208	1.023	1.03474	1.148	1.26986
P13861	PRKAR2A	cAMP-dependent protein kinase type II-alpha regulatory subunit; Regulatory subunit of the cAMP-dependent protein kinases involved in cAMP signaling in cells. Type II regulatory chains mediate membrane association by binding to anchoring proteins, including the MAP2 kinase	cAMP-dependent protein kinase type II-alpha regulatory subunit OS=Homo sapiens GN=PRKAR2A PE=1 SV=2	1.011	1.247	0.949	1.19367	1.025	1.01451
Q9Y5B9	SUPT16H	FACT complex subunit SPT16; Component of the FACT complex, a general chromatin factor that acts to reorganize nucleosomes. The FACT complex is involved in multiple processes that require DNA as a template such as mRNA elongation, DNA replication and DNA repair. During transcription elongation the FACT complex acts as a histone chaperone that both destabilizes and restores nucleosomal structure. I…	FACT complex subunit SPT16 OS=Homo sapiens GN=SUPT16H PE=1 SV=1	1.006	1.472	1.048	1.10204	1.347	0.813343
O43516	WIPF1	WAS/WASL-interacting protein family member 1; Plays a role in the reorganization of the actin cytoskeleton. Contributes with NCK1 and GRB2 in the recruitment and activation of WASL. May participate in regulating the subcellular localization of WASL, resulting in the disassembly of stress fibers in favor of filopodia formation. Plays a role in the formation of cell ruffles (By similarity). Plays a…	WAS/WASL-interacting protein family member 1 OS=Homo sapiens GN=WIPF1 PE=1 SV=3	1.247	1.035	1.081	1.15563	1.093	1.27212
P05141	SLC25A5	Solute carrier family 25 (mitochondrial adenine nucleotide translocator), member 4/5/6/31; ADP/ATP translocase 2; Catalyzes the exchange of cytoplasmic ADP with mitochondrial ATP across the mitochondrial inner membrane. As part of the mitotic spindle-associated MMXD complex it may play a role in chromosome segregation; Solute carriers	ADP/ATP translocase 2 OS=Homo sapiens GN=SLC25A5 PE=1 SV=7	1.579	1.01	0.885	1.037	1.543	1.27864
Q9UKV3	ACIN1	Apoptotic chromatin condensation inducer in the nucleus; Auxiliary component of the splicing-dependent multiprotein exon junction complex (EJC) deposited at splice junction on mRNAs. The EJC is a dynamic structure consisting of core proteins and several peripheral nuclear and cytoplasmic associated factors that join the complex only transiently either during EJC assembly or during subsequent mRNA…	Apoptotic chromatin condensation inducer in the nucleus OS=Homo sapiens GN=ACIN1 PE=1 SV=2	0.947	1.461	1.673	1.06499	1.448	1.1201
P00491	PNP	Purine-nucleoside phosphorylase; Purine nucleoside phosphorylase; The purine nucleoside phosphorylases catalyze the phosphorolytic breakdown of the N-glycosidic bond in the beta- (deoxy)ribonucleoside molecules, with the formation of the corresponding free purine bases and pentose-1-phosphate	Purine nucleoside phosphorylase OS=Homo sapiens GN=PNP PE=1 SV=2	1.133	0.758	0.656	1.2134	0.915	1.86825
P53597	SUCLG1	Succinate--CoA ligase [ADP/GDP-forming] subunit alpha, mitochondrial; Succinyl-CoA synthetase functions in the citric acid cycle (TCA), coupling the hydrolysis of succinyl-CoA to the synthesis of either ATP or GTP and thus represents the only step of substrate-level phosphorylation in the TCA. The alpha subunit of the enzyme binds the substrates coenzyme A and phosphate, while succinate binding a…	Succinate--CoA ligase [ADP/GDP-forming] subunit alpha, mitochondrial OS=Homo sapiens GN=SUCLG1 PE=1 SV=4	0.982	0.908	1.063	0.982867	1.051	0.617296
O60234	GMFG	Glia maturation factor gamma	Glia maturation factor gamma OS=Homo sapiens GN=GMFG PE=1 SV=1	0.913	1.331	1.082	0.827395	0.871	0.66405
Q6P2Q9	PRPF8	Pre-mRNA-processing-splicing factor 8; Functions as a scaffold that mediates the ordered assembly of spliceosomal proteins and snRNAs. Required for the assembly of the U4/U6-U5 tri-snRNP complex. Functions as scaffold that positions spliceosomal U2, U5 and U6 snRNAs at splice sites on pre-mRNA substrates, so that splicing can occur. Interacts with both the 5' and the 3' splice site	Pre-mRNA-processing-splicing factor 8 OS=Homo sapiens GN=PRPF8 PE=1 SV=2	0.868	0.98	0.957	0.975402	1.438	0.973802
Q01130	SRSF2	Serine/arginine-rich splicing factor 2; Necessary for the splicing of pre-mRNA. It is required for formation of the earliest ATP-dependent splicing complex and interacts with spliceosomal components bound to both the 5'- and 3'-splice sites during spliceosome assembly. It also is required for ATP-dependent interactions of both U1 and U2 snRNPs with pre- mRNA. Interacts with other spliceosomal com…	Serine/arginine-rich splicing factor 2 OS=Homo sapiens GN=SRSF2 PE=1 SV=4	0.906	1.272	1	1.21382	1.016	1.06862
Q16531	DDB1	DNA damage-binding protein 1; Required for DNA repair. Binds to DDB2 to form the UV- damaged DNA-binding protein complex (the UV-DDB complex). The UV- DDB complex may recognize UV-induced DNA damage and recruit proteins of the nucleotide excision repair pathway (the NER pathway) to initiate DNA repair. The UV-DDB complex preferentially binds to cyclobutane pyrimidine dimers (CPD), 6-4 photoproduc…	DNA damage-binding protein 1 OS=Homo sapiens GN=DDB1 PE=1 SV=1	0.973	0.812	1.022	1.05561	1.137	0.880816
P51149	RAB7A	Ras-related protein Rab-7a; Key regulator in endo-lysosomal trafficking. Governs early-to-late endosomal maturation, microtubule minus-end as well as plus-end directed endosomal migration and positioning, and endosome-lysosome transport through different protein-protein interaction cascades. Plays a central role, not only in endosomal traffic, but also in many other cellular and physiological eve…	Ras-related protein Rab-7a OS=Homo sapiens GN=RAB7A PE=1 SV=1	0.962	0.779	0.985	0.823251	0.886	0.688841
P29590	PML	Probable transcription factor pml; Protein PML; Functions via its association with PML-nuclear bodies (PML-NBs) in a wide range of important cellular processes, including tumor suppression, transcriptional regulation, apoptosis, senescence, DNA damage response, and viral defense mechanisms. Acts as the scaffold of PML-NBs allowing other proteins to shuttle in and out, a process which is regulated…	Protein PML OS=Homo sapiens GN=PML PE=1 SV=3	0.898	1.605	1.11	1.13804	1.222	1.56818
P43304	GPD2	Glycerol-3-phosphate dehydrogenase, mitochondrial; Glycerol-3-phosphate dehydrogenase 2; Belongs to the FAD-dependent glycerol-3-phosphate dehydrogenase family	Glycerol-3-phosphate dehydrogenase, mitochondrial OS=Homo sapiens GN=GPD2 PE=1 SV=3	1.375	0.818	0.916	0.948667	0.875	1.17352
Q9NZN3	EHD3	EH domain-containing protein 3; ATP- and membrane-binding protein that controls membrane reorganization/tubulation upon ATP hydrolysis. In vitro causes tubulation of endocytic membranes. Binding to phosphatidic acid induces its membrane tubulation activity (By similarity). Plays a role in endocytic transport. Involved in early endosome to recycling endosome compartment (ERC), retrograde early end…	EH domain-containing protein 3 OS=Homo sapiens GN=EHD3 PE=1 SV=2	0.99	0.555	0.569	0.808728	0.81	1.0585
Q15691	MAPRE1	Microtubule-associated protein RP/EB family member 1; Plus-end tracking protein (+TIP) that binds to the plus- end of microtubules and regulates the dynamics of the microtubule cytoskeleton. Promotes cytoplasmic microtubule nucleation and elongation. May be involved in spindle function by stabilizing microtubules and anchoring them at centrosomes. Also acts as a regulator of minus-end microtubule…	Microtubule-associated protein RP/EB family member 1 OS=Homo sapiens GN=MAPRE1 PE=1 SV=3	1.031	0.937	0.915	0.827376	0.789	0.74926
P07741	APRT	Adenine phosphoribosyltransferase; Catalyzes a salvage reaction resulting in the formation of AMP, that is energically less costly than de novo synthesis	Adenine phosphoribosyltransferase OS=Homo sapiens GN=APRT PE=1 SV=2	0.705	0.965	1.106	0.953125	1.03	1.15933
P36957	DLST	2-oxoglutarate dehydrogenase E2 component (dihydrolipoamide succinyltransferase); Dihydrolipoamide S-succinyltransferase (E2 component of 2-oxo-glutarate complex); The 2-oxoglutarate dehydrogenase complex catalyzes the overall conversion of 2-oxoglutarate to succinyl-CoA and CO(2). It contains multiple copies of 3 enzymatic components: 2-oxoglutarate dehydrogenase (E1), dihydrolipoamide succinylt…	Dihydrolipoyllysine-residue succinyltransferase component of 2-oxoglutarate dehydrogenase complex, mitochondrial OS=Homo sapiens GN=DLST PE=1 SV=4	0.883	1.129	1.349	0.919039	1.278	1.12779
Q13148	TARDBP	TAR DNA-binding protein 43; DNA and RNA-binding protein which regulates transcription and splicing. Involved in the regulation of CFTR splicing. It promotes CFTR exon 9 skipping by binding to the UG repeated motifs in the polymorphic region near the 3'-splice site of this exon. The resulting aberrant splicing is associated with pathological features typical of cystic fibrosis. May also be involve…	TAR DNA-binding protein 43 OS=Homo sapiens GN=TARDBP PE=1 SV=1	0.905	1.466	0.7	0.953913	1.201	0.760508
Q86VP6	CAND1	Cullin-associated NEDD8-dissociated protein 1; Key assembly factor of SCF (SKP1-CUL1-F-box protein) E3 ubiquitin ligase complexes that promotes the exchange of the substrate-recognition F-box subunit in SCF complexes, thereby playing a key role in the cellular repertoire of SCF complexes. Acts as a F-box protein exchange factor. The exchange activity of CAND1 is coupled with cycles of neddylation…	Cullin-associated NEDD8-dissociated protein 1 OS=Homo sapiens GN=CAND1 PE=1 SV=2	0.876	0.943	0.608	1.05491	1.122	0.826395
O95831	AIFM1	Apoptosis-inducing factor 1, mitochondrial; Functions both as NADH oxidoreductase and as regulator of apoptosis. In response to apoptotic stimuli, it is released from the mitochondrion intermembrane space into the cytosol and to the nucleus, where it functions as a proapoptotic factor in a caspase-independent pathway. In contrast, functions as an antiapoptotic factor in normal mitochondria via it…	Apoptosis-inducing factor 1, mitochondrial OS=Homo sapiens GN=AIFM1 PE=1 SV=1	0.911	1.094	0.786	0.931702	0.983	1.17965
P21281	ATP6V1B2	V-type proton ATPase subunit B, brain isoform; Non-catalytic subunit of the peripheral V1 complex of vacuolar ATPase. V-ATPase is responsible for acidifying a variety of intracellular compartments in eukaryotic cells; Belongs to the ATPase alpha/beta chains family	V-type proton ATPase subunit B, brain isoform OS=Homo sapiens GN=ATP6V1B2 PE=1 SV=3	0.987	1.448	1.311	0.885865	1.025	0.916522
P38606	ATP6V1A	V-type proton ATPase catalytic subunit A; Catalytic subunit of the peripheral V1 complex of vacuolar ATPase. V-ATPase vacuolar ATPase is responsible for acidifying a variety of intracellular compartments in eukaryotic cells. In aerobic conditions, involved in intracellular iron homeostasis, thus triggering the activity of Fe(2+) prolyl hydroxylase (PHD) enzymes, and leading to HIF1A hydroxylation…	V-type proton ATPase catalytic subunit A OS=Homo sapiens GN=ATP6V1A PE=1 SV=2	0.915	1.194	1.102	0.939781	0.992	1.0397
P55786	NPEPPS	Puromycin-sensitive aminopeptidase; Aminopeptidase with broad substrate specificity for several peptides. Involved in proteolytic events essential for cell growth and viability. May act as regulator of neuropeptide activity. Plays a role in the antigen-processing pathway for MHC class I molecules. Involved in the N-terminal trimming of cytotoxic T-cell epitope precursors. Digests the poly-Q pepti…	Puromycin-sensitive aminopeptidase OS=Homo sapiens GN=NPEPPS PE=1 SV=2	1.121	0.812	0.622	1.17135	0.916	0.902462
P11766	ADH5	Alcohol dehydrogenase class-3; Class-III ADH is remarkably ineffective in oxidizing ethanol, but it readily catalyzes the oxidation of long-chain primary alcohols and the oxidation of S-(hydroxymethyl) glutathione; Belongs to the zinc-containing alcohol dehydrogenase family. Class-III subfamily	Alcohol dehydrogenase class-3 OS=Homo sapiens GN=ADH5 PE=1 SV=4	0.902	0.919	0.906	0.826395	0.938	0.831325
O43865	AHCYL1	S-adenosylhomocysteine hydrolase-like protein 1; Multifaceted cellular regulator which coordinates several essential cellular functions including regulation of epithelial HCO3(-) and fluid secretion, mRNA processing and DNA replication. Regulates ITPR1 sensitivity to inositol 1,4,5- trisphosphate competing for the common binding site and acting as endogenous 'pseudoligand' whose inhibitory activi…	S-adenosylhomocysteine hydrolase-like protein 1 OS=Homo sapiens GN=AHCYL1 PE=1 SV=2	0.679	0.999	0.742	1.13808	0.957	1.00943
Q04917	YWHAH	14-3-3 protein eta; Adapter protein implicated in the regulation of a large spectrum of both general and specialized signaling pathways. Binds to a large number of partners, usually by recognition of a phosphoserine or phosphothreonine motif. Binding generally results in the modulation of the activity of the binding partner. Negatively regulates the kinase activity of PDPK1; 14-3-3 phospho-serine…	14-3-3 protein eta OS=Homo sapiens GN=YWHAH PE=1 SV=4	0.869	0.999	1.453	0.994914	0.647	0.731283
P46781	RPS9	Small subunit ribosomal protein s9e; Ribosomal protein S9	40S ribosomal protein S9 OS=Homo sapiens GN=RPS9 PE=1 SV=3	0.923	0.901	1.109	1.019	1.408	0.909513
Q99714	HSD17B10	3-hydroxyacyl-CoA dehydrogenase / 3-hydroxy-2-methylbutyryl-CoA dehydrogenase; 3-hydroxyacyl-CoA dehydrogenase type-2; Mitochondrial dehydrogenase that catalyzes the beta- oxidation at position 17 of androgens and estrogens and has 3- alpha-hydroxysteroid dehydrogenase activity with androsterone. Catalyzes the third step in the beta-oxidation of fatty acids. Carries out oxidative conversions of 7…	3-hydroxyacyl-CoA dehydrogenase type-2 OS=Homo sapiens GN=HSD17B10 PE=1 SV=3	0.992	1.242	1.805	1.07041	1.095	1.02529
Q9UBE0	SAE1	SUMO-activating enzyme subunit 1; The heterodimer acts as an E1 ligase for SUMO1, SUMO2, SUMO3, and probably SUMO4. It mediates ATP-dependent activation of SUMO proteins followed by formation of a thioester bond between a SUMO protein and a conserved active site cysteine residue on UBA2/SAE2; Ubiquitin like modifier activating enzymes	SUMO-activating enzyme subunit 1 OS=Homo sapiens GN=SAE1 PE=1 SV=1	1.024	0.93	1.385	1.14693	1.313	1.4542
Q13200	PSMD2	26S proteasome non-ATPase regulatory subunit 2; Component of the 26S proteasome, a multiprotein complex involved in the ATP-dependent degradation of ubiquitinated proteins. This complex plays a key role in the maintenance of protein homeostasis by removing misfolded or damaged proteins, which could impair cellular functions, and by removing proteins whose functions are no longer required. Therefo…	26S proteasome non-ATPase regulatory subunit 2 OS=Homo sapiens GN=PSMD2 PE=1 SV=3	1.122	0.856	1.089	1.10531	1.099	0.780191
Q9Y2W1	THRAP3	Thyroid hormone receptor-associated protein 3; Involved in pre-mRNA splicing. Remains associated with spliced mRNA after splicing which probably involves interactions with the exon junction complex (EJC). Can trigger mRNA decay which seems to be independent of nonsense-mediated decay involving premature stop codons (PTC) recognition. May be involved in nuclear mRNA decay. Involved in regulation o…	Thyroid hormone receptor-associated protein 3 OS=Homo sapiens GN=THRAP3 PE=1 SV=2	0.929	1.361	1.037	0.839216	1.271	0.982554
P35527	KRT9	Keratin, type I cytoskeletal 9; May serve an important special function either in the mature palmar and plantar skin tissue or in the morphogenetic program of the formation of these tissues. Plays a role in keratin filament assembly; Belongs to the intermediate filament family	Keratin, type I cytoskeletal 9 OS=Homo sapiens GN=KRT9 PE=1 SV=3	1.574	0.913	1.451	1.08528	0.897	1.2963
O60749	SNX2	Sorting nexin-2; Involved in several stages of intracellular trafficking. Interacts with membranes containing phosphatidylinositol 3- phosphate (PtdIns(3P)) or phosphatidylinositol 3,5-bisphosphate (PtdIns(3,5)P2). Acts in part as component of the retromer membrane-deforming SNX-BAR subcomplex. The SNX-BAR retromer mediates retrograde transport of cargo proteins from endosomes to the trans-Golgi …	Sorting nexin-2 OS=Homo sapiens GN=SNX2 PE=1 SV=2	1.136	1.061	0.802	1.00279	1.085	1.14355
Q92835	INPP5D	Phosphatidylinositol-3,4,5-trisphosphate 5-phosphatase 1; Phosphatidylinositol 3,4,5-trisphosphate 5-phosphatase 1; Phosphatidylinositol (PtdIns) phosphatase that specifically hydrolyzes the 5-phosphate of phosphatidylinositol- 3,4,5-trisphosphate (PtdIns(3,4,5)P3) to produce PtdIns(3,4)P2, thereby negatively regulating the PI3K (phosphoinositide 3-kinase) pathways. Acts as a negative regulator o…	Phosphatidylinositol 3,4,5-trisphosphate 5-phosphatase 1 OS=Homo sapiens GN=INPP5D PE=1 SV=2	0.924	1.255	1.06	1.04537	1.245	0.912712
P47914	RPL29	60S ribosomal protein L29; Component of the large ribosomal subunit	60S ribosomal protein L29 OS=Homo sapiens GN=RPL29 PE=1 SV=2	0.958	1.377	1.047	0.915686	1.509	0.696738
P10644	PRKAR1A	cAMP-dependent protein kinase type I-alpha regulatory subunit; Regulatory subunit of the cAMP-dependent protein kinases involved in cAMP signaling in cells	cAMP-dependent protein kinase type I-alpha regulatory subunit OS=Homo sapiens GN=PRKAR1A PE=1 SV=1	0.873	0.871	0.902	1.00601	0.862	0.987395
Q7Z4W1	DCXR	L-xylulose reductase; Catalyzes the NADPH-dependent reduction of several pentoses, tetroses, trioses, alpha-dicarbonyl compounds and L- xylulose. Participates in the uronate cycle of glucose metabolism. May play a role in the water absorption and cellular osmoregulation in the proximal renal tubules by producing xylitol, an osmolyte, thereby preventing osmolytic stress from occurring in the renal…	L-xylulose reductase OS=Homo sapiens GN=DCXR PE=1 SV=2	0.962	0.931	0.973	1.0999	1.162	1.85091
P29466	CASP1	Caspase-1; Thiol protease that cleaves IL-1 beta between an Asp and an Ala, releasing the mature cytokine which is involved in a variety of inflammatory processes. Important for defense against pathogens. Cleaves and activates sterol regulatory element binding proteins (SREBPs). Can also promote apoptosis. Upon inflammasome activation, during DNA virus infection but not RNA virus challenge, contr…	Caspase-1 OS=Homo sapiens GN=CASP1 PE=1 SV=1	0.73	1.114	1.147	1.04611	1.246	0.771917
Q13247	SRSF6	Splicing factor, arginine/serine-rich 4/5/6; Serine/arginine-rich splicing factor 6; Plays a role in constitutive splicing and modulates the selection of alternative splice sites. Plays a role in the alternative splicing of MAPT/Tau exon 10. Binds to alternative exons of TNC pre-mRNA and promotes the expression of alternatively spliced TNC. Plays a role in wound healing and in the regulation of k…	Serine/arginine-rich splicing factor 6 OS=Homo sapiens GN=SRSF6 PE=1 SV=2	0.737	1.533	1.417	0.8999	1.19	0.530492
Q8N1G4	LRRC47	Leucine-rich repeat-containing protein 47; Leucine rich repeat containing 47	Leucine-rich repeat-containing protein 47 OS=Homo sapiens GN=LRRC47 PE=1 SV=1	0.987	1.225	1.008	1.18439	1.184	1.30593
O43684	BUB3	Mitotic checkpoint protein BUB3; Has a dual function in spindle-assembly checkpoint signaling and in promoting the establishment of correct kinetochore-microtubule (K-MT) attachments. Promotes the formation of stable end-on bipolar attachments. Necessary for kinetochore localization of BUB1. Regulates chromosome segregation during oocyte meiosis. The BUB1/BUB3 complex plays a role in the inhibiti…	Mitotic checkpoint protein BUB3 OS=Homo sapiens GN=BUB3 PE=1 SV=1	0.866	0.48	1.268	0.923469	1.352	1.08953
P61247	RPS3A	40S ribosomal protein S3a; May play a role during erythropoiesis through regulation of transcription factor DDIT3; Belongs to the eukaryotic ribosomal protein eS1 family	40S ribosomal protein S3a OS=Homo sapiens GN=RPS3A PE=1 SV=2	0.966	1.242	1.547	1.01874	1.467	0.667406
O75643	SNRNP200	U5 small nuclear ribonucleoprotein 200 kDa helicase; RNA helicase that plays an essential role in pre-mRNA splicing as component of the U5 snRNP and U4/U6-U5 tri-snRNP complexes. Involved in spliceosome assembly, activation and disassembly. Mediates changes in the dynamic network of RNA-RNA interactions in the spliceosome. Catalyzes the ATP-dependent unwinding of U4/U6 RNA duplices, an essential …	U5 small nuclear ribonucleoprotein 200 kDa helicase OS=Homo sapiens GN=SNRNP200 PE=1 SV=2	1.021	0.995	0.992	1.17213	1.318	0.940891
P62820	RAB1A	RAB1A, member RAS oncogene family; Ras-related protein Rab-1A; The small GTPases Rab are key regulators of intracellular membrane trafficking, from the formation of transport vesicles to their fusion with membranes. Rabs cycle between an inactive GDP-bound form and an active GTP-bound form that is able to recruit to membranes different sets of downstream effectors directly responsible for vesicle…	Ras-related protein Rab-1A OS=Homo sapiens GN=RAB1A PE=1 SV=3	1.107	0.767	0.637	0.962488	0.662	0.73494
P36543	ATP6V1E1	V-type proton ATPase subunit E 1; Subunit of the peripheral V1 complex of vacuolar ATPase essential for assembly or catalytic function. V-ATPase is responsible for acidifying a variety of intracellular compartments in eukaryotic cells; V-type ATPases	V-type proton ATPase subunit E 1 OS=Homo sapiens GN=ATP6V1E1 PE=1 SV=1	1.087	1.006	1.134	1.02145	1.082	1.19702
P62906	RPL10A	60S ribosomal protein L10a; Component of the large ribosomal subunit	60S ribosomal protein L10a OS=Homo sapiens GN=RPL10A PE=1 SV=2	0.688	1.52	1.072	0.938503	1.289	0.838485
P16885	PLCG2	1-phosphatidylinositol 4,5-bisphosphate phosphodiesterase gamma-2; The production of the second messenger molecules diacylglycerol (DAG) and inositol 1,4,5-trisphosphate (IP3) is mediated by activated phosphatidylinositol-specific phospholipase C enzymes. It is a crucial enzyme in transmembrane signaling; C2 domain containing phospholipases	1-phosphatidylinositol 4,5-bisphosphate phosphodiesterase gamma-2 OS=Homo sapiens GN=PLCG2 PE=1 SV=4	1.331	0.726	1.081	1.06556	1.07	0.926957
P30044	PRDX5	Peroxiredoxin-5, mitochondrial; Thiol-specific peroxidase that catalyzes the reduction of hydrogen peroxide and organic hydroperoxides to water and alcohols, respectively. Plays a role in cell protection against oxidative stress by detoxifying peroxides and as sensor of hydrogen peroxide-mediated signaling events; Belongs to the peroxiredoxin family. Prx5 subfamily	Peroxiredoxin-5, mitochondrial OS=Homo sapiens GN=PRDX5 PE=1 SV=4	1.057	0.691	1.053	1.11842	1.008	1.1962
P62081	RPS7	40S ribosomal protein S7; Required for rRNA maturation; Belongs to the eukaryotic ribosomal protein eS7 family	40S ribosomal protein S7 OS=Homo sapiens GN=RPS7 PE=1 SV=1	1.071	1.333	1.018	0.894386	1.316	0.846154
P30043	BLVRB	Flavin reductase (NADPH); Broad specificity oxidoreductase that catalyzes the NADPH-dependent reduction of a variety of flavins, such as riboflavin, FAD or FMN, biliverdins, methemoglobin and PQQ (pyrroloquinoline quinone). Contributes to heme catabolism and metabolizes linear tetrapyrroles. Can also reduce the complexed Fe(3+) iron to Fe(2+) in the presence of FMN and NADPH. In the liver, conver…	Flavin reductase (NADPH) OS=Homo sapiens GN=BLVRB PE=1 SV=3	0.807	1.219	0.982	1.14767	1.631	1.66941
P39023	RPL3	60S ribosomal protein L3; The L3 protein is a component of the large subunit of cytoplasmic ribosomes; L ribosomal proteins	60S ribosomal protein L3 OS=Homo sapiens GN=RPL3 PE=1 SV=2	0.886	1.154	1.293	0.909357	1.29	0.956217
O00754	MAN2B1	Lysosomal alpha-mannosidase; Necessary for the catabolism of N-linked carbohydrates released during glycoprotein turnover. Cleaves all known types of alpha-mannosidic linkages; Belongs to the glycosyl hydrolase 38 family	Lysosomal alpha-mannosidase OS=Homo sapiens GN=MAN2B1 PE=1 SV=3	1.088	1.031	1.075	0.997835	1.356	1.25628
Q8NF50	DOCK8	Dedicator of cytokinesis protein 8; Guanine nucleotide exchange factor (GEF) which specifically activates small GTPase CDC42 by exchanging bound GDP for free GTP. During immune responses, required for interstitial dendritic cell (DC) migration by locally activating CDC42 at the leading edge membrane of DC (By similarity). Required for CD4(+) T-cell migration in response to chemokine stimulation b…	Dedicator of cytokinesis protein 8 OS=Homo sapiens GN=DOCK8 PE=1 SV=3	1.059	0.848	1.034	1.14565	1.289	0.858965
P26640	VARS	Valyl-trna synthetase 1; Valine--tRNA ligase; Aminoacyl tRNA synthetases, Class I	Valine--tRNA ligase OS=Homo sapiens GN=VARS PE=1 SV=4	0.831	0.971	1.054	1.18451	1.344	1.35789
Q92608	DOCK2	Dedicator of cytokinesis protein 2; Involved in cytoskeletal rearrangements required for lymphocyte migration in response of chemokines. Activates RAC1 and RAC2, but not CDC42, by functioning as a guanine nucleotide exchange factor (GEF), which exchanges bound GDP for free GTP. May also participate in IL2 transcriptional activation via the activation of RAC2; Belongs to the DOCK family	Dedicator of cytokinesis protein 2 OS=Homo sapiens GN=DOCK2 PE=1 SV=2	1.029	1.014	1.256	1.20722	1.213	0.86515
Q9H0D6	XRN2	5'-3' exoribonuclease 2; Possesses 5'->3' exoribonuclease activity (By similarity). May promote the termination of transcription by RNA polymerase II. During transcription termination, cleavage at the polyadenylation site liberates a 5' fragment which is subsequently processed to form the mature mRNA and a 3' fragment which remains attached to the elongating polymerase. The processive degradation…	5'-3' exoribonuclease 2 OS=Homo sapiens GN=XRN2 PE=1 SV=1	1.063	1.113	1.128	1.06299	1.223	0.649351
O95336	PGLS	6-phosphogluconolactonase; Hydrolysis of 6-phosphogluconolactone to 6- phosphogluconate	6-phosphogluconolactonase OS=Homo sapiens GN=PGLS PE=1 SV=2	0.994	0.955	0.95	1.04394	0.996	1.30597
O75558	STX11	Syntaxin-11; SNARE that acts to regulate protein transport between late endosomes and the trans-Golgi network; Syntaxins	Syntaxin-11 OS=Homo sapiens GN=STX11 PE=1 SV=1	0.99	0.596	0.808	0.952229	0.838	1.57717
P15880	RPS2	Small subunit ribosomal protein s2e; Ribosomal protein S2	40S ribosomal protein S2 OS=Homo sapiens GN=RPS2 PE=1 SV=2	0.859	1.094	1.19	1.05167	1.288	1.09217
P09211	GSTP1	Glutathione S-transferase P; Conjugation of reduced glutathione to a wide number of exogenous and endogenous hydrophobic electrophiles. Regulates negatively CDK5 activity via p25/p35 translocation to prevent neurodegeneration; Soluble glutathione S-transferases	Glutathione S-transferase P OS=Homo sapiens GN=GSTP1 PE=1 SV=2	1.221	0.964	0.738	0.760599	0.873	0.725
Q92614	MYO18A	Unconventional myosin-XVIIIa; May link Golgi membranes to the cytoskeleton and participate in the tensile force required for vesicle budding from the Golgi. Thereby, may play a role in Golgi membrane trafficking and could indirectly give its flattened shape to the Golgi apparatus. Alternatively, in concert with LURAP1 and CDC42BPA/CDC42BPB, has been involved in modulating lamellar actomyosin retr…	Unconventional myosin-XVIIIa OS=Homo sapiens GN=MYO18A PE=1 SV=3	1.222	0.858	1.085	1.35264	0.948	1.12548
P04275	VWF	Von Willebrand factor; Important in the maintenance of hemostasis, it promotes adhesion of platelets to the sites of vascular injury by forming a molecular bridge between sub-endothelial collagen matrix and platelet-surface receptor complex GPIb-IX-V. Also acts as a chaperone for coagulation factor VIII, delivering it to the site of injury, stabilizing its heterodimeric structure and protecting i…	von Willebrand factor OS=Homo sapiens GN=VWF PE=1 SV=4	1.155	0.768	0.568	0.993213	0.81	1.1542
Q15393	SF3B3	Splicing factor 3B subunit 3; Involved in pre-mRNA splicing as a component of the splicing factor SF3B complex. SF3B complex is required for 'A' complex assembly formed by the stable binding of U2 snRNP to the branchpoint sequence (BPS) in pre-mRNA. Sequence independent binding of SF3A/SF3B complex upstream of the branch site is essential, it may anchor U2 snRNP to the pre-mRNA. May also be invol…	Splicing factor 3B subunit 3 OS=Homo sapiens GN=SF3B3 PE=1 SV=4	0.794	0.991	0.956	1.06797	1.366	1.18404
Q96KP4	CNDP2	Cytosolic non-specific dipeptidase; Hydrolyzes a variety of dipeptides including L-carnosine but has a strong preference for Cys-Gly. Acts as a functional tumor suppressor in gastric cancer via activation of the mitogen-activated protein kinase (MAPK) pathway. An elevated level of CNDP2 activates the p38 and JNK MAPK pathways to induce cell apoptosis, and a lower level of CNDP2 activates the ERK …	Cytosolic non-specific dipeptidase OS=Homo sapiens GN=CNDP2 PE=1 SV=2	0.885	0.949	0.657	0.852783	0.972	0.679739
Q9P107	GMIP	GEM-interacting protein; Stimulates, in vitro and in vivo, the GTPase activity of RhoA	GEM-interacting protein OS=Homo sapiens GN=GMIP PE=1 SV=2	1.158	0.791	1.011	1.25601	1.169	1.4486
P35268	RPL22	Large subunit ribosomal protein l22e; Ribosomal protein L22; Belongs to the eukaryotic ribosomal protein eL22 family	60S ribosomal protein L22 OS=Homo sapiens GN=RPL22 PE=1 SV=2	0.934	1.497	1.112	1.00423	1.314	0.894002
P08567	PLEK	Pleckstrin; Major protein kinase C substrate of platelets; Pleckstrin homology domain containing	Pleckstrin OS=Homo sapiens GN=PLEK PE=1 SV=3	0.887	0.548	0.902	0.746032	0.607	0.887566
O60264	SMARCA5	SWI/SNF-related matrix-associated actin-dependent regulator of chromatin subfamily A member 5; Helicase that possesses intrinsic ATP-dependent nucleosome-remodeling activity. Complexes containing SMARCA5 are capable of forming ordered nucleosome arrays on chromatin; this may require intact histone H4 tails. Also required for replication of pericentric heterochromatin in S-phase specifically in co…	SWI/SNF-related matrix-associated actin-dependent regulator of chromatin subfamily A member 5 OS=Homo sapiens GN=SMARCA5 PE=1 SV=1	0.921	1.075	0.881	1.71252	1.214	0.767286
P46777	RPL5	60S ribosomal protein L5; Component of the ribosome, a large ribonucleoprotein complex responsible for the synthesis of proteins in the cell. The small ribosomal subunit (SSU) binds messenger RNAs (mRNAs) and translates the encoded message by selecting cognate aminoacyl- transfer RNA (tRNA) molecules. The large subunit (LSU) contains the ribosomal catalytic site termed the peptidyl transferase ce…	60S ribosomal protein L5 OS=Homo sapiens GN=RPL5 PE=1 SV=3	0.828	1.219	0.852	1.35903	1.108	1.2123
P62917	RPL8	60S ribosomal protein L8; Component of the large ribosomal subunit	60S ribosomal protein L8 OS=Homo sapiens GN=RPL8 PE=1 SV=2	0.894	1.021	1.399	0.731286	1.276	1.01209
P40197	GP5	Platelet glycoprotein V; The GPIb-V-IX complex functions as the vWF receptor and mediates vWF-dependent platelet adhesion to blood vessels. The adhesion of platelets to injured vascular surfaces in the arterial circulation is a critical initiating event in hemostasis; CD molecules	Platelet glycoprotein V OS=Homo sapiens GN=GP5 PE=1 SV=1	1.482	0.722	0.748	0.955689	0.774	1.23802
P14854	COX6B1	Cytochrome c oxidase subunit 6B1; Connects the two COX monomers into the physiological dimeric form; Mitochondrial complex IV: cytochrome c oxidase subunits	Cytochrome c oxidase subunit 6B1 OS=Homo sapiens GN=COX6B1 PE=1 SV=2	1.257	1.122	0.806	0.910864	0.911	0.859375
Q9H4G4	GLIPR2	Golgi-associated plant pathogenesis-related protein 1; GLI pathogenesis related 2; CAP superfamily	Golgi-associated plant pathogenesis-related protein 1 OS=Homo sapiens GN=GLIPR2 PE=1 SV=3	0.946	1.45	1.578	1.01586	1.269	0.952043
P43403	ZAP70	Tyrosine-protein kinase ZAP-70; Tyrosine kinase that plays an essential role in regulation of the adaptive immune response. Regulates motility, adhesion and cytokine expression of mature T-cells, as well as thymocyte development. Contributes also to the development and activation of primary B-lymphocytes. When antigen presenting cells (APC) activate T-cell receptor (TCR), a serie of phosphorylati…	Tyrosine-protein kinase ZAP-70 OS=Homo sapiens GN=ZAP70 PE=1 SV=1	1.09	0.845	0.931	1.13304	1.149	1.1814
Q13363	CTBP1	C-terminal-binding protein 1; Corepressor targeting diverse transcription regulators such as GLIS2 or BCL6. Has dehydrogenase activity. Involved in controlling the equilibrium between tubular and stacked structures in the Golgi complex. Functions in brown adipose tissue (BAT) differentiation; Belongs to the D-isomer specific 2-hydroxyacid dehydrogenase family	C-terminal-binding protein 1 OS=Homo sapiens GN=CTBP1 PE=1 SV=2	0.934	1.251	1.182	1.38921	1.41	1.32125
Q9Y3I0	RTCB	Trna-splicing ligase rtcb (3'-phosphate/5'-hydroxy nucleic acid ligase); tRNA-splicing ligase RtcB homolog; Catalytic subunit of the tRNA-splicing ligase complex that acts by directly joining spliced tRNA halves to mature-sized tRNAs by incorporating the precursor-derived splice junction phosphate into the mature tRNA as a canonical 3',5'- phosphodiester. May act as an RNA ligase with broad subst…	tRNA-splicing ligase RtcB homolog OS=Homo sapiens GN=RTCB PE=1 SV=1	0.957	1.162	0.822	0.981576	1.162	0.9275
P07205	PGK2	Phosphoglycerate kinase 2; Essential for sperm motility and male fertility. Not required for the completion of spermatogenesis (By similarity); Belongs to the phosphoglycerate kinase family	Phosphoglycerate kinase 2 OS=Homo sapiens GN=PGK2 PE=1 SV=3	1.175	1.279	0.562	1.05435	0.768	0.59669
Q9NUQ9	FAM49B	Protein FAM49B; Family with sequence similarity 49 member B	Protein FAM49B OS=Homo sapiens GN=FAM49B PE=1 SV=1	0.902	0.981	1.042	1.17428	1.072	0.730858
O60493	SNX3	Sorting nexin-3; Phosphoinositide-binding protein required for multivesicular body formation. Specifically binds phosphatidylinositol 3-phosphate (PtdIns(P3)). Also can bind phosphatidylinositol 4-phosphate (PtdIns(P4)), phosphatidylinositol 5-phosphate (PtdIns(P5)) and phosphatidylinositol 3,5-biphosphate (PtdIns(3,5)P2) (By similarity). Plays a role in protein transport between cellular compart…	Sorting nexin-3 OS=Homo sapiens GN=SNX3 PE=1 SV=3	0.938	0.917	1.223	0.972571	0.976	0.794667
O75947	ATP5H	ATP synthase subunit d, mitochondrial; Mitochondrial membrane ATP synthase (F(1)F(0) ATP synthase or Complex V) produces ATP from ADP in the presence of a proton gradient across the membrane which is generated by electron transport complexes of the respiratory chain. F-type ATPases consist of two structural domains, F(1) - containing the extramembraneous catalytic core, and F(0) - containing the …	ATP synthase subunit d, mitochondrial OS=Homo sapiens GN=ATP5H PE=1 SV=3	0.926	0.896	1.717	0.869452	1.041	1.20088
O14745	SLC9A3R1	Na(+)/H(+) exchange regulatory cofactor NHE-RF1; Scaffold protein that connects plasma membrane proteins with members of the ezrin/moesin/radixin family and thereby helps to link them to the actin cytoskeleton and to regulate their surface expression. Necessary for recycling of internalized ADRB2. Was first known to play a role in the regulation of the activity and subcellular location of SLC9A3.…	Na(+)/H(+) exchange regulatory cofactor NHE-RF1 OS=Homo sapiens GN=SLC9A3R1 PE=1 SV=4	0.932	1.265	1.931	0.919652	0.817	0.961012
P43686	PSMC4	26S proteasome regulatory subunit 6B; Component of the 26S proteasome, a multiprotein complex involved in the ATP-dependent degradation of ubiquitinated proteins. This complex plays a key role in the maintenance of protein homeostasis by removing misfolded or damaged proteins, which could impair cellular functions, and by removing proteins whose functions are no longer required. Therefore, the pr…	26S protease regulatory subunit 6B OS=Homo sapiens GN=PSMC4 PE=1 SV=2	0.948	1.335	1.159	1.0174	1.069	1.12209
P27708	CAD	Carbamoyl-phosphate synthetase 2, aspartate transcarbamylase, and dihydroorotase; CAD protein; This protein is a "fusion" protein encoding four enzymatic activities of the pyrimidine pathway (GATase, CPSase, ATCase and DHOase); In the central section; belongs to the metallo- dependent hydrolases superfamily. DHOase family. CAD subfamily	CAD protein OS=Homo sapiens GN=CAD PE=1 SV=3	1.174	0.903	0.88	1.14432	1.165	1.01986
Q9Y230	RUVBL2	RuvB-like 2; Involved in the endoplasmic reticulum (ER)-associated degradation (ERAD) pathway where it negatively regulates expression of ER stress response genes; Belongs to the RuvB family	RuvB-like 2 OS=Homo sapiens GN=RUVBL2 PE=1 SV=3	0.897	1.078	1.083	1.08859	1.166	1.42871
P50453	SERPINB9	Serpin B9; Granzyme B inhibitor; Serpin peptidase inhibitors	Serpin B9 OS=Homo sapiens GN=SERPINB9 PE=1 SV=1	1.071	2.202	0.842	0.672579	0.828	1.03067
P32969	RPL9	Large subunit ribosomal protein l9e; L ribosomal proteins	60S ribosomal protein L9 OS=Homo sapiens GN=RPL9 PE=1 SV=1	0.708	1.791	1.326	1.166	1.429	1.13921
O75937	DNAJC8	DnaJ homolog subfamily C member 8; Suppresses polyglutamine (polyQ) aggregation of ATXN3 in neuronal cells; DNAJ heat shock proteins	DnaJ homolog subfamily C member 8 OS=Homo sapiens GN=DNAJC8 PE=1 SV=2	1.063	0.945	1.254	0.676024	1.103	0.945809
Q13043	STK4	Serine/threonine-protein kinase 4; Stress-activated, pro-apoptotic kinase which, following caspase-cleavage, enters the nucleus and induces chromatin condensation followed by internucleosomal DNA fragmentation. Key component of the Hippo signaling pathway which plays a pivotal role in organ size control and tumor suppression by restricting proliferation and promoting apoptosis. The core of this p…	Serine/threonine-protein kinase 4 OS=Homo sapiens GN=STK4 PE=1 SV=2	0.79	1.004	0.797	1.16824	1.011	0.975883
P09769	FGR	Fgr proto-oncogene, src family tyrosine kinase; Tyrosine-protein kinase Fgr; Non-receptor tyrosine-protein kinase that transmits signals from cell surface receptors devoid of kinase activity and contributes to the regulation of immune responses, including neutrophil, monocyte, macrophage and mast cell functions, cytoskeleton remodeling in response to extracellular stimuli, phagocytosis, cell adhe…	Tyrosine-protein kinase Fgr OS=Homo sapiens GN=FGR PE=1 SV=2	1.076	0.854	1.058	1.15538	1.312	1.14553
Q13347	EIF3I	Eukaryotic translation initiation factor 3 subunit I; Component of the eukaryotic translation initiation factor 3 (eIF-3) complex, which is required for several steps in the initiation of protein synthesis. The eIF-3 complex associates with the 40S ribosome and facilitates the recruitment of eIF-1, eIF-1A, eIF-2:GTP:methionyl-tRNAi and eIF-5 to form the 43S pre- initiation complex (43S PIC). The …	Eukaryotic translation initiation factor 3 subunit I OS=Homo sapiens GN=EIF3I PE=1 SV=1	0.937	1.391	1.141	1.02137	1.168	0.977064
Q16629	SRSF7	Serine/arginine-rich splicing factor 7; Required for pre-mRNA splicing. Can also modulate alternative splicing in vitro. Represses the splicing of MAPT/Tau exon 10. May function as export adapter involved in mRNA nuclear export such as of histone H2A. Binds mRNA which is thought to be transferred to the NXF1-NXT1 heterodimer for export (TAP/NXF1 pathway); enhances NXF1-NXT1 RNA-binding activity. …	Serine/arginine-rich splicing factor 7 OS=Homo sapiens GN=SRSF7 PE=1 SV=1	1.027	0.644	0.981	1.04669	1.117	0.738354
P49189	ALDH9A1	4-trimethylaminobutyraldehyde dehydrogenase; Converts gamma-trimethylaminobutyraldehyde into gamma- butyrobetaine. Catalyzes the irreversible oxidation of a broad range of aldehydes to the corresponding acids in an NAD-dependent reaction	4-trimethylaminobutyraldehyde dehydrogenase OS=Homo sapiens GN=ALDH9A1 PE=1 SV=3	1.06	1.515	1.117	1.10254	1.163	0.860729
P42224	STAT1	Signal transducer and activator of transcription 1-alpha/beta; Signal transducer and transcription activator that mediates cellular responses to interferons (IFNs), cytokine KITLG/SCF and other cytokines and other growth factors. Following type I IFN (IFN-alpha and IFN-beta) binding to cell surface receptors, signaling via protein kinases leads to activation of Jak kinases (TYK2 and JAK1) and to …	Signal transducer and activator of transcription 1-alpha/beta OS=Homo sapiens GN=STAT1 PE=1 SV=2	1.027	0.923	0.8	1.18595	1.228	0.942529
Q86YV0	RASAL3	RAS protein activator like-3; Functions as a Ras GTPase-activating protein. Plays an important role in the expansion and functions of natural killer T (NKT) cells in the liver by negatively regulating RAS activity and the down-stream ERK signaling pathway; C2 and RasGAP domain containing	RAS protein activator like-3 OS=Homo sapiens GN=RASAL3 PE=1 SV=2	1.053	0.983	1.243	1.36523	1.272	2.70361
Q27J81	INF2	Inverted formin-2; Severs actin filaments and accelerates their polymerization and depolymerization; Armadillo-like helical domain containing	Inverted formin-2 OS=Homo sapiens GN=INF2 PE=1 SV=2	1.23	0.689	1.19	0.764466	0.656	1.14506
Q05315	CLC	Eosinophil lysophospholipase (galectin-10); Galectin-10; Regulates immune responses through the recognition of cell-surface glycans. Essential for the anergy and suppressive function of CD25-positive regulatory T-cells (Treg); Galectins	Galectin-10 OS=Homo sapiens GN=CLC PE=1 SV=3	1.045	0.822	1.035	1.25997	0.867	1.08159
P31930	UQCRC1	Cytochrome b-c1 complex subunit 1, mitochondrial; This is a component of the ubiquinol-cytochrome c reductase complex (complex III or cytochrome b-c1 complex), which is part of the mitochondrial respiratory chain. This protein may mediate formation of the complex between cytochromes c and c1; M16 metallopeptidases	Cytochrome b-c1 complex subunit 1, mitochondrial OS=Homo sapiens GN=UQCRC1 PE=1 SV=3	0.925	1.258	0.872	1.13211	1.357	1.3822
Q96G03	PGM2	Phosphoglucomutase-2; Catalyzes the conversion of the nucleoside breakdown products ribose-1-phosphate and deoxyribose-1-phosphate to the corresponding 5-phosphopentoses. May also catalyze the interconversion of glucose-1-phosphate and glucose-6-phosphate. Has low glucose 1,6-bisphosphate synthase activity; Belongs to the phosphohexose mutase family	Phosphoglucomutase-2 OS=Homo sapiens GN=PGM2 PE=1 SV=4	1.117	0.863	0.824	1.12437	1.178	0.748257
P50213	IDH3A	Isocitrate dehydrogenase [NAD] subunit alpha, mitochondrial; Catalytic subunit of the enzyme which catalyzes the decarboxylation of isocitrate (ICT) into alpha-ketoglutarate. The heterodimer composed of the alpha (IDH3A) and beta (IDH3B) subunits and the heterodimer composed of the alpha (IDH3A) and gamma (IDH3G) subunits, have considerable basal activity but the full activity of the heterotetram…	Isocitrate dehydrogenase [NAD] subunit alpha, mitochondrial OS=Homo sapiens GN=IDH3A PE=1 SV=1	0.913	0.992	0.964	1.11491	1.199	1.03796
P05023	ATP1A1	Sodium/potassium-transporting ATPase subunit alpha-1; This is the catalytic component of the active enzyme, which catalyzes the hydrolysis of ATP coupled with the exchange of sodium and potassium ions across the plasma membrane. This action creates the electrochemical gradient of sodium and potassium ions, providing the energy for active transport of various nutrients; ATPase Na+/K+ transporting …	Sodium/potassium-transporting ATPase subunit alpha-1 OS=Homo sapiens GN=ATP1A1 PE=1 SV=1	1.146	1.243	1.363	1	1.211	1.29326
P62888	RPL30	Large subunit ribosomal protein l30e; Ribosomal protein L30; Belongs to the eukaryotic ribosomal protein eL30 family	60S ribosomal protein L30 OS=Homo sapiens GN=RPL30 PE=1 SV=2	1.325	0.665	1.062	0.922528	1.275	0.789916
Q14203	DCTN1	Dynactin subunit 1; Plays a key role in dynein-mediated retrograde transport of vesicles and organelles along microtubules by recruiting and tethering dynein to microtubules. Binds to both dynein and microtubules providing a link between specific cargos, microtubules and dynein. Essential for targeting dynein to microtubule plus ends, recruiting dynein to membranous cargos and enhancing dynein pr…	Dynactin subunit 1 OS=Homo sapiens GN=DCTN1 PE=1 SV=3	0.977	0.867	1.018	1.14269	0.879	0.976331
P62191	PSMC1	26S proteasome regulatory subunit 4; Component of the 26S proteasome, a multiprotein complex involved in the ATP-dependent degradation of ubiquitinated proteins. This complex plays a key role in the maintenance of protein homeostasis by removing misfolded or damaged proteins, which could impair cellular functions, and by removing proteins whose functions are no longer required. Therefore, the pro…	26S protease regulatory subunit 4 OS=Homo sapiens GN=PSMC1 PE=1 SV=1	0.777	1.099	1.173	0.983382	1.184	1.12332
O14818	PSMA7	Proteasome subunit alpha type-7; Component of the 20S core proteasome complex involved in the proteolytic degradation of most intracellular proteins. This complex plays numerous essential roles within the cell by associating with different regulatory particles. Associated with two 19S regulatory particles, forms the 26S proteasome and thus participates in the ATP-dependent degradation of ubiquiti…	Proteasome subunit alpha type-7 OS=Homo sapiens GN=PSMA7 PE=1 SV=1	0.696	1.42	0.746	1.02893	1.139	1.10956
O75475	PSIP1	PC4 and SFRS1-interacting protein; Transcriptional coactivator involved in neuroepithelial stem cell differentiation and neurogenesis. Involved in particular in lens epithelial cell gene regulation and stress responses. May play an important role in lens epithelial to fiber cell terminal differentiation. May play a protective role during stress-induced apoptosis. Isoform 2 is a more general and s…	PC4 and SFRS1-interacting protein OS=Homo sapiens GN=PSIP1 PE=1 SV=1	1.026	0.814	0.799	1.29674	1.047	1.43024
P46976	GYG1	Glycogenin-1; Self-glucosylates, via an inter-subunit mechanism, to form an oligosaccharide primer that serves as substrate for glycogen synthase; Glycosyltransferase family 8	Glycogenin-1 OS=Homo sapiens GN=GYG1 PE=1 SV=4	1.068	1.078	0.883	1.10921	0.94	0.803371
O15400	STX7	Syntaxin-7; May be involved in protein trafficking from the plasma membrane to the early endosome (EE) as well as in homotypic fusion of endocytic organelles. Mediates the endocytic trafficking from early endosomes to late endosomes and lysosomes; Belongs to the syntaxin family	Syntaxin-7 OS=Homo sapiens GN=STX7 PE=1 SV=4	1.119	0.848	0.947	1.05942	0.874	0.791631
P35606	COPB2	Coatomer subunit beta; The coatomer is a cytosolic protein complex that binds to dilysine motifs and reversibly associates with Golgi non- clathrin-coated vesicles, which further mediate biosynthetic protein transport from the ER, via the Golgi up to the trans Golgi network. Coatomer complex is required for budding from Golgi membranes, and is essential for the retrograde Golgi-to-ER transport of…	Coatomer subunit beta' OS=Homo sapiens GN=COPB2 PE=1 SV=2	0.941	1.138	0.758	1.0924	1.148	0.828216
Q9UNZ5	C19orf53	Leydig cell tumor 10 kDa protein homolog; May have a potential role in hypercalcemia of malignancy	Leydig cell tumor 10 kDa protein homolog OS=Homo sapiens GN=C19orf53 PE=1 SV=1	0.93	1.164	1.234	1.20753	1.255	1.47487
Q9UQ35	SRRM2	Serine/arginine repetitive matrix protein 2; Involved in pre-mRNA splicing. May function at or prior to the first catalytic step of splicing at the catalytic center of the spliceosome. May do so by stabilizing the catalytic center or the position of the RNA substrate (By similarity). Binds to RNA; Belongs to the CWC21 family	Serine/arginine repetitive matrix protein 2 OS=Homo sapiens GN=SRRM2 PE=1 SV=2	1.326	1.422	0.878	1.16955	1.292	1.21925
P32455	GBP1	Guanylate-binding protein 1/3/4/7; Guanylate-binding protein 1; Hydrolyzes GTP to GMP in 2 consecutive cleavage reactions. Exhibits antiviral activity against influenza virus. Promote oxidative killing and deliver antimicrobial peptides to autophagolysosomes, providing broad host protection against different pathogen classes	Guanylate-binding protein 1 OS=Homo sapiens GN=GBP1 PE=1 SV=2	0.752	1.057	1.028	1.22304	1.196	0.7335
O75368	SH3BGRL	SH3 domain-binding glutamic acid-rich-like protein; SH3 domain binding glutamate rich protein like	SH3 domain-binding glutamic acid-rich-like protein OS=Homo sapiens GN=SH3BGRL PE=1 SV=1	1.274	0.89	0.997	0.850085	0.772	0.770876
P46459	NSF	Vesicle-fusing ATPase; Required for vesicle-mediated transport. Catalyzes the fusion of transport vesicles within the Golgi cisternae. Is also required for transport from the endoplasmic reticulum to the Golgi stack. Seems to function as a fusion protein required for the delivery of cargo proteins to all compartments of the Golgi stack independent of vesicle origin. Interaction with AMPAR subunit…	Vesicle-fusing ATPase OS=Homo sapiens GN=NSF PE=1 SV=3	0.88	1.043	0.907	1.07105	1.052	0.949605
P31040	SDHA	Succinate dehydrogenase [ubiquinone] flavoprotein subunit, mitochondrial; Flavoprotein (FP) subunit of succinate dehydrogenase (SDH) that is involved in complex II of the mitochondrial electron transport chain and is responsible for transferring electrons from succinate to ubiquinone (coenzyme Q). Can act as a tumor suppressor; Belongs to the FAD-dependent oxidoreductase 2 family. FRD/SDH subfami…	Succinate dehydrogenase [ubiquinone] flavoprotein subunit, mitochondrial OS=Homo sapiens GN=SDHA PE=1 SV=2	1.12	1.124	1.191	1.125	1.335	0.946869
Q15459	SF3A1	Splicing factor 3A subunit 1; Subunit of the splicing factor SF3A required for 'A' complex assembly formed by the stable binding of U2 snRNP to the branchpoint sequence (BPS) in pre-mRNA. Sequence independent binding of SF3A/SF3B complex upstream of the branch site is essential, it may anchor U2 snRNP to the pre-mRNA. May also be involved in the assembly of the 'E' complex; U2 small nucleolar rib…	Splicing factor 3A subunit 1 OS=Homo sapiens GN=SF3A1 PE=1 SV=1	1.125	1.263	0.934	1.02938	1.144	0.955403
P62258	YWHAE	14-3-3 protein epsilon; Adapter protein implicated in the regulation of a large spectrum of both general and specialized signaling pathways. Binds to a large number of partners, usually by recognition of a phosphoserine or phosphothreonine motif. Binding generally results in the modulation of the activity of the binding partner (By similarity). Positively regulates phosphorylated protein HSF1 nuc…	14-3-3 protein epsilon OS=Homo sapiens GN=YWHAE PE=1 SV=1	0.544	1.584	0.761	0.921588	0.803	0.695898
P51858	HDGF	Hepatoma-derived growth factor; Heparin-binding protein, with mitogenic activity for fibroblasts. Acts as a transcriptional repressor; Heparin binding growth factor family	Hepatoma-derived growth factor OS=Homo sapiens GN=HDGF PE=1 SV=1	0.783	1.134	0.793	0.927807	0.896	0.579031
P28062	PSMB8	Proteasome subunit beta type-8; The proteasome is a multicatalytic proteinase complex which is characterized by its ability to cleave peptides with Arg, Phe, Tyr, Leu, and Glu adjacent to the leaving group at neutral or slightly basic pH. The proteasome has an ATP-dependent proteolytic activity. This subunit is involved in antigen processing to generate class I binding peptides. Replacement of PS…	Proteasome subunit beta type-8 OS=Homo sapiens GN=PSMB8 PE=1 SV=3	1.093	1.19	0.803	1.13744	1.07	0.969256
P62269	RPS18	40S ribosomal protein S18; Located at the top of the head of the 40S subunit, it contacts several helices of the 18S rRNA; S ribosomal proteins	40S ribosomal protein S18 OS=Homo sapiens GN=RPS18 PE=1 SV=3	0.911	1.325	1.242	1.15358	1.397	0.821162
P10606	COX5B	Cytochrome c oxidase subunit 5B, mitochondrial; This protein is one of the nuclear-coded polypeptide chains of cytochrome c oxidase, the terminal oxidase in mitochondrial electron transport	Cytochrome c oxidase subunit 5B, mitochondrial OS=Homo sapiens GN=COX5B PE=1 SV=2	0.903	1.377	1.345	0.808	1.13	0.777293
Q9UM07	PADI4	Protein-arginine deiminase type-4; Catalyzes the citrullination/deimination of arginine residues of proteins such as histones, thereby playing a key role in histone code and regulation of stem cell maintenance. Citrullinates histone H1 at 'Arg-54' (to form H1R54ci), histone H3 at 'Arg-2', 'Arg-8', 'Arg-17' and/or 'Arg-26' (to form H3R2ci, H3R8ci, H3R17ci, H3R26ci, respectively) and histone H4 at …	Protein-arginine deiminase type-4 OS=Homo sapiens GN=PADI4 PE=1 SV=2	1.171	0.488	0.792	1.42488	1.276	1.24042
O14776	TCERG1	Transcription elongation regulator 1; Transcription factor that binds RNA polymerase II and inhibits the elongation of transcripts from target promoters. Regulates transcription elongation in a TATA box-dependent manner. Necessary for TAT-dependent activation of the human immunodeficiency virus type 1 (HIV-1) promoter	Transcription elongation regulator 1 OS=Homo sapiens GN=TCERG1 PE=1 SV=2	1.18	0.807	0.989	1.16037	1.161	1.22106
Q9Y678	COPG1	Coatomer subunit gamma-1; The coatomer is a cytosolic protein complex that binds to dilysine motifs and reversibly associates with Golgi non- clathrin-coated vesicles, which further mediate biosynthetic protein transport from the ER, via the Golgi up to the trans Golgi network. Coatomer complex is required for budding from Golgi membranes, and is essential for the retrograde Golgi-to-ER transport…	Coatomer subunit gamma-1 OS=Homo sapiens GN=COPG1 PE=1 SV=1	1.124	1.125	1.005	1.01745	1.026	1.05489
Q15435	PPP1R7	Protein phosphatase 1 regulatory subunit 7; Regulatory subunit of protein phosphatase 1; Belongs to the SDS22 family	Protein phosphatase 1 regulatory subunit 7 OS=Homo sapiens GN=PPP1R7 PE=1 SV=1	0.937	1.058	1.08	0.787162	1.091	0.941839
P30405	PPIF	Peptidyl-prolyl cis-trans isomerase F, mitochondrial; PPIases accelerate the folding of proteins. It catalyzes the cis-trans isomerization of proline imidic peptide bonds in oligopeptides. Involved in regulation of the mitochondrial permeability transition pore (mPTP). It is proposed that its association with the mPTP is masking a binding site for inhibiting inorganic phosphate (Pi) and promotes …	Peptidyl-prolyl cis-trans isomerase F, mitochondrial OS=Homo sapiens GN=PPIF PE=1 SV=1	1.066	0.704	0.739	0.764957	0.733	1
P39748	FEN1	Flap endonuclease 1; Structure-specific nuclease with 5'-flap endonuclease and 5'-3' exonuclease activities involved in DNA replication and repair. During DNA replication, cleaves the 5'-overhanging flap structure that is generated by displacement synthesis when DNA polymerase encounters the 5'-end of a downstream Okazaki fragment. It enters the flap from the 5'-end and then tracks to cleave the …	Flap endonuclease 1 OS=Homo sapiens GN=FEN1 PE=1 SV=1	0.976	1.333	0.978	1.04092	1.307	1.07297
Q93009	USP7	Ubiquitin carboxyl-terminal hydrolase 7; Hydrolase that deubiquitinates target proteins such as FOXO4, p53/TP53, MDM2, ERCC6, DNMT1, UHRF1, PTEN and DAXX. Together with DAXX, prevents MDM2 self-ubiquitination and enhances the E3 ligase activity of MDM2 towards p53/TP53, thereby promoting p53/TP53 ubiquitination and proteasomal degradation. Deubiquitinates p53/TP53, preventing degradation of p53/T…	Ubiquitin carboxyl-terminal hydrolase 7 OS=Homo sapiens GN=USP7 PE=1 SV=2	0.824	1.056	1.053	1.11501	1.277	0.951304
P62857	RPS28	Small subunit ribosomal protein s28e; Ribosomal protein S28; Belongs to the eukaryotic ribosomal protein eS28 family	40S ribosomal protein S28 OS=Homo sapiens GN=RPS28 PE=1 SV=1	0.846	2.175	1.664	0.62446	1.252	1.147
P31942	HNRNPH3	Heterogeneous nuclear ribonucleoprotein H3; Involved in the splicing process and participates in early heat shock-induced splicing arrest. Due to their great structural variations the different isoforms may possess different functions in the splicing reaction; RNA binding motif containing	Heterogeneous nuclear ribonucleoprotein H3 OS=Homo sapiens GN=HNRNPH3 PE=1 SV=2	1.165	1.325	0.891	0.844996	1.191	0.716721
P05455	SSB	Lupus La protein; Binds to the 3' poly(U) terminus of nascent RNA polymerase III transcripts, protecting them from exonuclease digestion and facilitating their folding and maturation. In case of Coxsackievirus B3 infection, binds to the viral internal ribosome entry site (IRES) and stimulates the IRES-mediated translation; La ribonucleoprotein domain containing	Lupus La protein OS=Homo sapiens GN=SSB PE=1 SV=2	0.746	1.147	0.995	1.07411	1.021	0.633884
Q15555	MAPRE2	Microtubule-associated protein RP/EB family member 2; May be involved in microtubule polymerization, and spindle function by stabilizing microtubules and anchoring them at centrosomes. May play a role in cell migration (By similarity); Belongs to the MAPRE family	Microtubule-associated protein RP/EB family member 2 OS=Homo sapiens GN=MAPRE2 PE=1 SV=1	1.159	0.693	0.443	0.735927	0.829	0.80285
P41250	GARS	Glycine--tRNA ligase; Catalyzes the ligation of glycine to the 3'-end of its cognate tRNA. Also produces diadenosine tetraphosphate (Ap4A), a universal pleiotropic signaling molecule needed for cell regulation pathways, by direct condensation of 2 ATPs; Belongs to the class-II aminoacyl-tRNA synthetase family	Glycine--tRNA ligase OS=Homo sapiens GN=GARS PE=1 SV=3	0.949	0.79	1.083	0.972163	0.951	1.06511
P02730	SLC4A1	Solute carrier family 4 member 1 (diego blood group); Band 3 anion transport protein; Functions both as a transporter that mediates electroneutral anion exchange across the cell membrane and as a structural protein. Major integral membrane glycoprotein of the erythrocyte membrane; required for normal flexibility and stability of the erythrocyte membrane and for normal erythrocyte shape via the in…	Band 3 anion transport protein OS=Homo sapiens GN=SLC4A1 PE=1 SV=3	1.453	1.316	1.316	1.29988	1.879	1.87462
Q99536	VAT1	Synaptic vesicle membrane protein VAT-1 homolog; Possesses ATPase activity (By similarity). Plays a part in calcium-regulated keratinocyte activation in epidermal repair mechanisms. Has no effect on cell proliferation. Negatively regulates mitochondrial fusion in cooperation with mitofusin proteins (MFN1-2)	Synaptic vesicle membrane protein VAT-1 homolog OS=Homo sapiens GN=VAT1 PE=1 SV=2	0.977	0.638	0.787	1.26646	1.249	0.847444
Q12905	ILF2	Interleukin enhancer-binding factor 2; Appears to function predominantly as a heterodimeric complex with ILF3. This complex may regulate transcription of the IL2 gene during T-cell activation. It can also promote the formation of stable DNA-dependent protein kinase holoenzyme complexes on DNA. Essential for the efficient reshuttling of ILF3 (isoform 1 and isoform 2) into the nucleus	Interleukin enhancer-binding factor 2 OS=Homo sapiens GN=ILF2 PE=1 SV=2	0.757	0.962	1.05	1.09379	1.326	0.976327
Q15029	EFTUD2	116 kDa U5 small nuclear ribonucleoprotein component; Component of the U5 snRNP and the U4/U6-U5 tri-snRNP complex required for pre-mRNA splicing. Binds GTP; Belongs to the TRAFAC class translation factor GTPase superfamily. Classic translation factor GTPase family. EF-G/EF-2 subfamily	116 kDa U5 small nuclear ribonucleoprotein component OS=Homo sapiens GN=EFTUD2 PE=1 SV=1	0.791	1.34	0.926	1.18868	1.511	1.2147
P61088	UBE2N	Ubiquitin-conjugating enzyme E2 N; The UBE2V1-UBE2N and UBE2V2-UBE2N heterodimers catalyze the synthesis of non-canonical 'Lys-63'-linked polyubiquitin chains. This type of polyubiquitination does not lead to protein degradation by the proteasome. Mediates transcriptional activation of target genes. Plays a role in the control of progress through the cell cycle and differentiation. Plays a role i…	Ubiquitin-conjugating enzyme E2 N OS=Homo sapiens GN=UBE2N PE=1 SV=1	1.005	0.936	1.245	1.11802	1.151	1.00983
P54920	NAPA	Alpha-soluble NSF attachment protein; Required for vesicular transport between the endoplasmic reticulum and the Golgi apparatus (Probable). Together with GNA12 promotes CDH5 localization to plasma membrane; Belongs to the SNAP family	Alpha-soluble NSF attachment protein OS=Homo sapiens GN=NAPA PE=1 SV=3	0.967	0.893	1.007	1.0028	1.077	1.96069
Q14498	RBM39	RNA-binding protein 39; Transcriptional coactivator for steroid nuclear receptors ESR1/ER-alpha and ESR2/ER-beta, and JUN/AP-1 (By similarity). May be involved in pre-mRNA splicing process; RNA binding motif containing	RNA-binding protein 39 OS=Homo sapiens GN=RBM39 PE=1 SV=2	1.068	1.27	1.126	1.11305	1.223	0.905721
P08571	CD14	Monocyte differentiation antigen CD14; Coreceptor for bacterial lipopolysaccharide. In concert with LBP, binds to monomeric lipopolysaccharide and delivers it to the LY96/TLR4 complex, thereby mediating the innate immune response to bacterial lipopolysaccharide (LPS). Acts via MyD88, TIRAP and TRAF6, leading to NF-kappa-B activation, cytokine secretion and the inflammatory response. Acts as a cor…	Monocyte differentiation antigen CD14 OS=Homo sapiens GN=CD14 PE=1 SV=2	0.988	1.645	1.645	1.21448	1.537	1.12432
Q9UMS4	PRPF19	Pre-mRNA-processing factor 19; Ubiquitin-protein ligase which is a core component of several complexes mainly involved pre-mRNA splicing and DNA repair. Core component of the PRP19C/Prp19 complex/NTC/Nineteen complex which is part of the spliceosome and participates in its assembly, its remodeling and is required for its activity. During assembly of the spliceosome, mediates 'Lys-63'-linked polyu…	Pre-mRNA-processing factor 19 OS=Homo sapiens GN=PRPF19 PE=1 SV=1	1.105	1.231	1.036	0.865753	1.183	0.698535
Q15436	SEC23A	Protein transport protein Sec23A; Component of the coat protein complex II (COPII) which promotes the formation of transport vesicles from the endoplasmic reticulum (ER). The coat has two main functions, the physical deformation of the endoplasmic reticulum membrane into vesicles and the selection of cargo molecules for their transport to the Golgi complex; Belongs to the SEC23/SEC24 family. SEC2…	Protein transport protein Sec23A OS=Homo sapiens GN=SEC23A PE=1 SV=2	0.981	0.815	0.994	1.40636	1.003	1.11035
P54577	YARS	Tyrosine--tRNA ligase, cytoplasmic; Catalyzes the attachment of tyrosine to tRNA(Tyr) in a two-step reaction: tyrosine is first activated by ATP to form Tyr- AMP and then transferred to the acceptor end of tRNA(Tyr); Belongs to the class-I aminoacyl-tRNA synthetase family	Tyrosine--tRNA ligase, cytoplasmic OS=Homo sapiens GN=YARS PE=1 SV=4	0.832	0.942	0.903	0.810619	0.934	0.783534
P62241	RPS8	Small subunit ribosomal protein s8e; Ribosomal protein S8; Belongs to the eukaryotic ribosomal protein eS8 family	40S ribosomal protein S8 OS=Homo sapiens GN=RPS8 PE=1 SV=2	1.097	1.736	1.276	0.884422	1.093	0.879961
P14550	AKR1A1	Alcohol dehydrogenase [NADP(+)]; Catalyzes the NADPH-dependent reduction of a variety of aromatic and aliphatic aldehydes to their corresponding alcohols. Catalyzes the reduction of mevaldate to mevalonic acid and of glyceraldehyde to glycerol. Has broad substrate specificity. In vitro substrates include succinic semialdehyde, 4- nitrobenzaldehyde, 1,2-naphthoquinone, methylglyoxal, and D- glucur…	Alcohol dehydrogenase [NADP(+)] OS=Homo sapiens GN=AKR1A1 PE=1 SV=3	1	1.184	1.443	0.992071	1.012	1.00711
P05091	ALDH2	Aldehyde dehydrogenase, mitochondrial; Aldehyde dehydrogenase 2 family member; Belongs to the aldehyde dehydrogenase family	Aldehyde dehydrogenase, mitochondrial OS=Homo sapiens GN=ALDH2 PE=1 SV=2	1.153	1.469	1.037	0.943294	1.721	1.18515
Q6JBY9	RCSD1	CapZ-interacting protein; Stress-induced phosphorylation of CAPZIP may regulate the ability of F-actin-capping protein to remodel actin filament assembly	CapZ-interacting protein OS=Homo sapiens GN=RCSD1 PE=1 SV=1	0.93	1.058	1.199	1.08045	1.494	0.800914
Q08495	DMTN	Dematin; Membrane-cytoskeleton-associated protein with F-actin- binding activity that induces F-actin bundles formation and stabilization. Its F-actin-bundling activity is reversibly regulated upon its phosphorylation by the cAMP-dependent protein kinase A (PKA). Binds to the erythrocyte membrane glucose transporter-1 SLC2A1/GLUT1, and hence stabilizes and attaches the spectrin-actin network to t…	Dematin OS=Homo sapiens GN=DMTN PE=1 SV=3	1.025	0.938	0.761	0.679533	0.723	1.09841
Q00722	PLCB2	1-phosphatidylinositol 4,5-bisphosphate phosphodiesterase beta-2; The production of the second messenger molecules diacylglycerol (DAG) and inositol 1,4,5-trisphosphate (IP3) is mediated by activated phosphatidylinositol-specific phospholipase C enzymes; C2 domain containing phospholipases	1-phosphatidylinositol 4,5-bisphosphate phosphodiesterase beta-2 OS=Homo sapiens GN=PLCB2 PE=1 SV=2	1.14	0.855	0.864	1.12796	0.943	0.924845
P30520	ADSS	Adenylosuccinate synthetase isozyme 2; Plays an important role in the de novo pathway and in the salvage pathway of purine nucleotide biosynthesis. Catalyzes the first committed step in the biosynthesis of AMP from IMP	Adenylosuccinate synthetase isozyme 2 OS=Homo sapiens GN=ADSS PE=1 SV=3	1.163	0.872	0.928	1.143	1.127	1.0408
O00170	AIP	AH receptor-interacting protein; May play a positive role in AHR-mediated (aromatic hydrocarbon receptor) signaling, possibly by influencing its receptivity for ligand and/or its nuclear targeting; FKBP prolyl isomerases	AH receptor-interacting protein OS=Homo sapiens GN=AIP PE=1 SV=2	0.921	1.541	1.212	1.07633	1.112	0.858498
P41091	EIF2S3	Eukaryotic translation initiation factor 2 subunit 3; As a subunit of eukaryotic initiation factor 2 (eIF2), involved in the early steps of protein synthesis. In the presence of GTP, eIF2 forms a ternary complex with initiator tRNA Met-tRNAi and then recruits the 40S ribosomal complex, a step that determines the rate of protein translation. This step is followed by mRNA binding to form the 43S pr…	Eukaryotic translation initiation factor 2 subunit 3 OS=Homo sapiens GN=EIF2S3 PE=1 SV=3	1.245	1.238	1.216	1.14174	1.199	1.2375
O00567	NOP56	Nucleolar protein 56; Involved in the early to middle stages of 60S ribosomal subunit biogenesis. Core component of box C/D small nucleolar ribonucleoprotein (snoRNP) particles. Required for the biogenesis of box C/D snoRNAs such U3, U8 and U14 snoRNAs; Belongs to the NOP5/NOP56 family	Nucleolar protein 56 OS=Homo sapiens GN=NOP56 PE=1 SV=4	1.431	0.742	1.319	1.052	1.215	0.813143
O43815	STRN	Striatin; Calmodulin-binding protein which may function as scaffolding or signaling protein and may play a role in dendritic Ca(2+) signaling; Belongs to the WD repeat striatin family	Striatin OS=Homo sapiens GN=STRN PE=1 SV=4	1.132	0.75	0.862	1.17371	0.901	0.937251
P16615	ATP2A2	Sarcoplasmic/endoplasmic reticulum calcium ATPase 2; This magnesium-dependent enzyme catalyzes the hydrolysis of ATP coupled with the translocation of calcium from the cytosol to the sarcoplasmic reticulum lumen. Isoform 2 is involved in the regulation of the contraction/relaxation cycle. Acts as a regulator of TNFSF11-mediated Ca(2+) signaling pathways via its interaction with TMEM64 which is cr…	Sarcoplasmic/endoplasmic reticulum calcium ATPase 2 OS=Homo sapiens GN=ATP2A2 PE=1 SV=1	0.977	0.621	0.79	1.06416	0.72	0.831567
Q99598	TSNAX	Translin-associated protein X; Acts in combination with TSN as an endonuclease involved in the activation of the RNA-induced silencing complex (RISC). Possible role in spermatogenesis	Translin-associated protein X OS=Homo sapiens GN=TSNAX PE=1 SV=1	1.088	1.023	1.047	1.21587	1.045	1.04509
P42226	STAT6	Signal transducer and activator of transcription 6; Carries out a dual function: signal transduction and activation of transcription. Involved in IL4/interleukin-4- and IL3/interleukin-3-mediated signaling; SH2 domain containing	Signal transducer and activator of transcription 6 OS=Homo sapiens GN=STAT6 PE=1 SV=1	0.803	0.936	0.735	1.06108	1.159	0.965841
Q9UBR2	CTSZ	Cathepsin Z; Exhibits carboxy-monopeptidase as well as carboxy- dipeptidase activity; Cathepsins	Cathepsin Z OS=Homo sapiens GN=CTSZ PE=1 SV=1	1.226	2.074	1.254	1.02264	1.217	0.531838
P25098	ADRBK1	Beta-adrenergic receptor kinase 1; Specifically phosphorylates the agonist-occupied form of the beta-adrenergic and closely related receptors, probably inducing a desensitization of them. Key regulator of LPAR1 signaling. Competes with RALA for binding to LPAR1 thus affecting the signaling properties of the receptor. Desensitizes LPAR1 and LPAR2 in a phosphorylation-independent manner; Belongs to…	Beta-adrenergic receptor kinase 1 OS=Homo sapiens GN=GRK2 PE=1 SV=2	0.992	0.651	0.996	1.10309	1.222	1.03846
Q9Y4L1	HYOU1	Hypoxia up-regulated protein 1; Has a pivotal role in cytoprotective cellular mechanisms triggered by oxygen deprivation. May play a role as a molecular chaperone and participate in protein folding; Belongs to the heat shock protein 70 family	Hypoxia up-regulated protein 1 OS=Homo sapiens GN=HYOU1 PE=1 SV=1	0.971	0.987	0.939	1.13563	0.933	1.21462
P46060	RANGAP1	Ran GTPase-activating protein 1; GTPase activator for the nuclear Ras-related regulatory protein Ran, converting it to the putatively inactive GDP-bound state	Ran GTPase-activating protein 1 OS=Homo sapiens GN=RANGAP1 PE=1 SV=1	1.086	1.534	1.166	1.24385	1.45	0.803292
P15498	VAV1	Vav guanine nucleotide exchange factor 1; Proto-oncogene vav; Couples tyrosine kinase signals with the activation of the Rho/Rac GTPases, thus leading to cell differentiation and/or proliferation; Pleckstrin homology domain containing	Proto-oncogene vav OS=Homo sapiens GN=VAV1 PE=1 SV=4	1.005	0.581	0.794	1.03229	1.028	0.989228
P62851	RPS25	Small subunit ribosomal protein s25e; Ribosomal protein S25	40S ribosomal protein S25 OS=Homo sapiens GN=RPS25 PE=1 SV=1	0.751	1.154	1.196	1.16113	1.577	0.999251
P56192	MARS	Methionine--tRNA ligase, cytoplasmic; Catalyzes the specific attachment of an amino acid to its cognate tRNA in a 2 step reaction: the amino acid (AA) is first activated by ATP to form AA-AMP and then transferred to the acceptor end of the tRNA; Belongs to the class-I aminoacyl-tRNA synthetase family	Methionine--tRNA ligase, cytoplasmic OS=Homo sapiens GN=MARS PE=1 SV=2	0.949	1.157	1.2	1.19681	1.275	0.907234
Q15020	SART3	Squamous cell carcinoma antigen recognized by T-cells 3; U6 snRNP-binding protein that functions as a recycling factor of the splicing machinery. Promotes the initial reassembly of U4 and U6 snRNPs following their ejection from the spliceosome during its maturation. Also binds U6atac snRNPs and may function as a recycling factor for U4atac/U6atac spliceosomal snRNP, an initial step in the assembl…	Squamous cell carcinoma antigen recognized by T-cells 3 OS=Homo sapiens GN=SART3 PE=1 SV=1	1.075	1.499	1.434	2.24793	1.191	1.14356
Q9NYF8	BCLAF1	Bcl-2-associated transcription factor 1; Death-promoting transcriptional repressor. May be involved in cyclin-D1/CCND1 mRNA stability through the SNARP complex which associates with both the 3'end of the CCND1 gene and its mRNA	Bcl-2-associated transcription factor 1 OS=Homo sapiens GN=BCLAF1 PE=1 SV=2	0.868	0.659	1.067	0.89243	1.184	0.630538
P62263	RPS14	Small subunit ribosomal protein s14e; Ribosomal protein S14	40S ribosomal protein S14 OS=Homo sapiens GN=RPS14 PE=1 SV=3	0.836	1.208	1.239	1.02661	1.284	1.2874
Q9NR12	PDLIM7	Lim domain-binding protein 3; PDZ and LIM domain protein 7; May function as a scaffold on which the coordinated assembly of proteins can occur. May play a role as an adapter that, via its PDZ domain, localizes LIM-binding proteins to actin filaments of both skeletal muscle and nonmuscle tissues. Involved in both of the two fundamental mechanisms of bone formation, direct bone formation (e.g. embr…	PDZ and LIM domain protein 7 OS=Homo sapiens GN=PDLIM7 PE=1 SV=1	0.96	0.618	0.934	0.898256	0.691	0.972018
Q9H2G2	SLK	STE20-like serine/threonine-protein kinase; Mediates apoptosis and actin stress fiber dissolution; Belongs to the protein kinase superfamily. STE Ser/Thr protein kinase family. STE20 subfamily	STE20-like serine/threonine-protein kinase OS=Homo sapiens GN=SLK PE=1 SV=1	1.142	1.008	0.882	0.992337	0.88	0.98873
P07203	GPX1	Glutathione peroxidase 1; Protects the hemoglobin in erythrocytes from oxidative breakdown; Belongs to the glutathione peroxidase family	Glutathione peroxidase 1 OS=Homo sapiens GN=GPX1 PE=1 SV=4	1.154	1.09	0.901	0.897382	0.889	1.03861
Q96PU8	QKI	Qki, kh domain containing rna binding; Protein quaking; RNA-binding protein that plays a central role in myelinization. Binds to the 5'-NACUAAY-N(1,20)- UAAY-3' RNA core sequence. Regulates target mRNA stability. In addition, acts by regulating pre-mRNA splicing, mRNA export and protein translation. Required to protect and promote stability of mRNAs such as MBP and CDKN1B. Regulator of oligodendr…	Protein quaking OS=Homo sapiens GN=QKI PE=1 SV=1	0.949	1.628	0.931	1.22477	1.196	1.39425
Q02880	TOP2B	DNA topoisomerase 2-beta; Control of topological states of DNA by transient breakage and subsequent rejoining of DNA strands. Topoisomerase II makes double-strand breaks; Belongs to the type II topoisomerase family	DNA topoisomerase 2-beta OS=Homo sapiens GN=TOP2B PE=1 SV=3	0.953	1.246	1.143	1.32053	1.287	1.07659
P50502	ST13	Hsc70-interacting protein; One HIP oligomer binds the ATPase domains of at least two HSC70 molecules dependent on activation of the HSC70 ATPase by HSP40. Stabilizes the ADP state of HSC70 that has a high affinity for substrate protein. Through its own chaperone activity, it may contribute to the interaction of HSC70 with various target proteins (By similarity); Belongs to the FAM10 family	Hsc70-interacting protein OS=Homo sapiens GN=ST13 PE=1 SV=2	0.871	1.027	0.969	0.773381	1.01	1.24242
P0C0S5	H2AFZ	H2A histone family member Z; Histone H2A.Z; Variant histone H2A which replaces conventional H2A in a subset of nucleosomes. Nucleosomes wrap and compact DNA into chromatin, limiting DNA accessibility to the cellular machineries which require DNA as a template. Histones thereby play a central role in transcription regulation, DNA repair, DNA replication and chromosomal stability. DNA accessibility…	Histone H2A.Z OS=Homo sapiens GN=H2AFZ PE=1 SV=2	0.843	1.167	1.287	0.977273	1.646	0.849858
Q9UQ80	PA2G4	Proliferation-associated protein 2G4; May play a role in a ERBB3-regulated signal transduction pathway. Seems be involved in growth regulation. Acts a corepressor of the androgen receptor (AR) and is regulated by the ERBB3 ligand neuregulin-1/heregulin (HRG). Inhibits transcription of some E2F1-regulated promoters, probably by recruiting histone acetylase (HAT) activity. Binds RNA. Associates wit…	Proliferation-associated protein 2G4 OS=Homo sapiens GN=PA2G4 PE=1 SV=3	0.857	1.044	0.916	1.19425	1.084	0.929701
Q14161	GIT2	ARF GTPase-activating protein GIT2; GTPase-activating protein for the ADP ribosylation factor family; Ankyrin repeat domain containing	ARF GTPase-activating protein GIT2 OS=Homo sapiens GN=GIT2 PE=1 SV=2	1.191	1.582	1.058	1.30929	1.114	0.724729
P02647	APOA1	Apolipoprotein A-I; Participates in the reverse transport of cholesterol from tissues to the liver for excretion by promoting cholesterol efflux from tissues and by acting as a cofactor for the lecithin cholesterol acyltransferase (LCAT). As part of the SPAP complex, activates spermatozoa motility; Apolipoproteins	Apolipoprotein A-I OS=Homo sapiens GN=APOA1 PE=1 SV=1	1.431	1.116	0.975	0.967965	0.928	1.63547
Q9UII2	ATPIF1	Atp synthase inhibitory factor subunit 1; ATPase inhibitor, mitochondrial; Endogenous F(1)F(o)-ATPase inhibitor limiting ATP depletion when the mitochondrial membrane potential falls below a threshold and the F(1)F(o)-ATP synthase starts hydrolyzing ATP to pump protons out of the mitochondrial matrix. Required to avoid the consumption of cellular ATP when the F(1)F(o)-ATP synthase enzyme acts as …	ATPase inhibitor, mitochondrial OS=Homo sapiens GN=ATPIF1 PE=1 SV=1	1.079	1.18	1.118	0.708699	1.052	0.727907
Q04837	SSBP1	Single-stranded DNA-binding protein, mitochondrial; This protein binds preferentially and cooperatively to ss-DNA. Probably involved in mitochondrial DNA replication. Associates with mitochondrial DNA	Single-stranded DNA-binding protein, mitochondrial OS=Homo sapiens GN=SSBP1 PE=1 SV=1	1.129	1.436	1.216	0.805004	1.042	0.839612
P30613	PKLR	Pyruvate kinase PKLR; Plays a key role in glycolysis; Belongs to the pyruvate kinase family	Pyruvate kinase PKLR OS=Homo sapiens GN=PKLR PE=1 SV=2	1.065	1.201	0.782	1.44317	1.399	1.86359
P00918	CA2	Carbonic anhydrase 2; Essential for bone resorption and osteoclast differentiation (By similarity). Reversible hydration of carbon dioxide. Can hydrate cyanamide to urea. Involved in the regulation of fluid secretion into the anterior chamber of the eye. Contributes to intracellular pH regulation in the duodenal upper villous epithelium during proton-coupled peptide absorption. Stimulates the chl…	Carbonic anhydrase 2 OS=Homo sapiens GN=CA2 PE=1 SV=2	1.169	0.909	0.782	0.898844	0.955	0.937318
P17980	PSMC3	26S proteasome regulatory subunit 6A; Component of the 26S proteasome, a multiprotein complex involved in the ATP-dependent degradation of ubiquitinated proteins. This complex plays a key role in the maintenance of protein homeostasis by removing misfolded or damaged proteins, which could impair cellular functions, and by removing proteins whose functions are no longer required. Therefore, the pr…	26S protease regulatory subunit 6A OS=Homo sapiens GN=PSMC3 PE=1 SV=3	0.838	1.03	1.041	1.07276	1.071	1.17249
Q9Y4E8	USP15	Ubiquitin carboxyl-terminal hydrolase 15; Hydrolase that removes conjugated ubiquitin from target proteins and regulates various pathways such as the TGF-beta receptor signaling, NF-kappa-B and RNF41/NRDP1-PRKN pathways. Acts as a key regulator of TGF-beta receptor signaling pathway, but the precise mechanism is still unclear: according to a report, acts by promoting deubiquitination of monoubiqu…	Ubiquitin carboxyl-terminal hydrolase 15 OS=Homo sapiens GN=USP15 PE=1 SV=3	0.915	1.191	0.796	0.706113	1.075	0.743902
P27694	RPA1	Replication protein A 70 kDa DNA-binding subunit; As part of the heterotrimeric replication protein A complex (RPA/RP-A), binds and stabilizes single-stranded DNA intermediates, that form during DNA replication or upon DNA stress. It prevents their reannealing and in parallel, recruits and activates different proteins and complexes involved in DNA metabolism. Thereby, it plays an essential role b…	Replication protein A 70 kDa DNA-binding subunit OS=Homo sapiens GN=RPA1 PE=1 SV=2	0.906	1.3	1.117	1.22313	1.447	0.962331
Q8IV04	TBC1D10C	TBC1 domain family member 10C; Carabin; Inhibits the Ras signaling pathway through its intrinsic Ras GTPase-activating protein (GAP) activity. Acts as a negative feedback inhibitor of the calcineurin signaling pathway that also mediates crosstalk between calcineurin and Ras	Carabin OS=Homo sapiens GN=TBC1D10C PE=1 SV=1	1.255	1.03	1.143	1.26705	1.318	1.29469
Q9BZZ5	API5	Apoptosis inhibitor 5; Antiapoptotic factor that may have a role in protein assembly. Negatively regulates ACIN1. By binding to ACIN1, it suppresses ACIN1 cleavage from CASP3 and ACIN1-mediated DNA fragmentation. Also known to efficiently suppress E2F1-induced apoptosis. Its depletion enhances the cytotoxic action of the chemotherapeutic drugs; Armadillo-like helical domain containing	Apoptosis inhibitor 5 OS=Homo sapiens GN=API5 PE=1 SV=3	1.59	1.368	1.022	1.11573	1.38	0.953924
Q8IZP0	ABI1	Abl interactor 1; May act in negative regulation of cell growth and transformation by interacting with nonreceptor tyrosine kinases ABL1 and/or ABL2. May play a role in regulation of EGF-induced Erk pathway activation. Involved in cytoskeletal reorganization and EGFR signaling. Together with EPS8 participates in transduction of signals from Ras to Rac. In vitro, a trimeric complex of ABI1, EPS8 a…	Abl interactor 1 OS=Homo sapiens GN=ABI1 PE=1 SV=4	1.029	0.668	0.989	1.20828	0.824	1.06452
P07954	FH	Fumarate hydratase, mitochondrial; Also acts as a tumor suppressor; Belongs to the class-II fumarase/aspartase family. Fumarase subfamily	Fumarate hydratase, mitochondrial OS=Homo sapiens GN=FH PE=1 SV=3	1.063	1.073	1.084	1.13126	1.207	1.08907
Q9H307	PNN	Pinin; Transcriptional activator binding to the E-box 1 core sequence of the E-cadherin promoter gene; the core-binding sequence is 5'CAGGTG-3'. Capable of reversing CTBP1-mediated transcription repression. Auxiliary component of the splicing- dependent multiprotein exon junction complex (EJC) deposited at splice junction on mRNAs. The EJC is a dynamic structure consisting of core proteins and se…	Pinin OS=Homo sapiens GN=PNN PE=1 SV=4	1.012	1.21	1.354	1.24542	1.333	0.879372
Q9NZK5	CECR1	Adenosine deaminase cecr1; Adenosine deaminase 2; Adenosine deaminase that may contribute to the degradation of extracellular adenosine, a signaling molecule that controls a variety of cellular responses. Requires elevated adenosine levels for optimal enzyme activity. Binds to cell surfaces via proteoglycans and may play a role in the regulation of cell proliferation and differentiation, independ…	Adenosine deaminase 2 OS=Homo sapiens GN=ADA2 PE=1 SV=2	0.95	0.804	1.05	0.771094	1.711	0.936882
P07359	GP1BA	Platelet glycoprotein Ib alpha chain; GP-Ib, a surface membrane protein of platelets, participates in the formation of platelet plugs by binding to the A1 domain of vWF, which is already bound to the subendothelium; CD molecules	Platelet glycoprotein Ib alpha chain OS=Homo sapiens GN=GP1BA PE=1 SV=2	0.856	0.591	0.748	0.697381	0.737	1.01272
Q9H9B4	SFXN1	Sideroflexin-1/3; Sideroflexin-1; Might be involved in the transport of a component required for iron utilization into or out of the mitochondria; Sideroflexins	Sideroflexin-1 OS=Homo sapiens GN=SFXN1 PE=1 SV=4	1.298	0.9	0.797	1.17345	1.088	1.11591
Q9HB71	CACYBP	Calcyclin-binding protein; May be involved in calcium-dependent ubiquitination and subsequent proteasomal degradation of target proteins. Probably serves as a molecular bridge in ubiquitin E3 complexes. Participates in the ubiquitin-mediated degradation of beta-catenin (CTNNB1)	Calcyclin-binding protein OS=Homo sapiens GN=CACYBP PE=1 SV=2	0.934	0.91	1.082	0.747438	0.897	0.604329
A6NHR9	SMCHD1	Structural maintenance of chromosomes flexible hinge domain-containing protein 1; Required for maintenance of X inactivation in females and hypermethylation of CpG islands associated with inactive X. Involved in a pathway that mediates the methylation of a subset of CpG islands slowly and requires the methyltransferase DNMT3B (By similarity). Required for DUX4 silencing in somatic cells	Structural maintenance of chromosomes flexible hinge domain-containing protein 1 OS=Homo sapiens GN=SMCHD1 PE=1 SV=2	1.019	1.107	1.122	1.13161	1.191	1.13802
O15067	PFAS	Phosphoribosylformylglycinamidine synthase; Phosphoribosylformylglycinamidine synthase involved in the purines biosynthetic pathway. Catalyzes the ATP-dependent conversion of formylglycinamide ribonucleotide (FGAR) and glutamine to yield formylglycinamidine ribonucleotide (FGAM) and glutamate (By similarity); In the N-terminal section; belongs to the FGAMS family	Phosphoribosylformylglycinamidine synthase OS=Homo sapiens GN=PFAS PE=1 SV=4	1.07	0.981	1.066	1.28	1.194	1.53734
P62195	PSMC5	26S proteasome regulatory subunit 8; Component of the 26S proteasome, a multiprotein complex involved in the ATP-dependent degradation of ubiquitinated proteins. This complex plays a key role in the maintenance of protein homeostasis by removing misfolded or damaged proteins, which could impair cellular functions, and by removing proteins whose functions are no longer required. Therefore, the pro…	26S protease regulatory subunit 8 OS=Homo sapiens GN=PSMC5 PE=1 SV=1	0.831	1.087	1.259	1.01824	1.115	0.932218
Q02543	RPL18A	Large subunit ribosomal protein l18ae; Belongs to the eukaryotic ribosomal protein eL20 family	60S ribosomal protein L18a OS=Homo sapiens GN=RPL18A PE=1 SV=2	1.214	1.421	1.023	0.915591	1.378	0.988189
O14773	TPP1	Tripeptidyl-peptidase 1; Lysosomal serine protease with tripeptidyl-peptidase I activity. May act as a non-specific lysosomal peptidase which generates tripeptides from the breakdown products produced by lysosomal proteinases. Requires substrates with an unsubstituted N-terminus (By similarity)	Tripeptidyl-peptidase 1 OS=Homo sapiens GN=TPP1 PE=1 SV=2	0.984	0.794	1.008	1.1941	1.058	0.920899
P35998	PSMC2	26S proteasome regulatory subunit 7; Component of the 26S proteasome, a multiprotein complex involved in the ATP-dependent degradation of ubiquitinated proteins. This complex plays a key role in the maintenance of protein homeostasis by removing misfolded or damaged proteins, which could impair cellular functions, and by removing proteins whose functions are no longer required. Therefore, the pro…	26S protease regulatory subunit 7 OS=Homo sapiens GN=PSMC2 PE=1 SV=3	1.153	1.124	1.148	1.0233	1.137	1.12727
P16219	ACADS	Short-chain specific acyl-CoA dehydrogenase, mitochondrial; Introduces a double bond at position 2 in saturated acyl-CoA's of short chain length, i.e. less than 6 carbon atoms; Belongs to the acyl-CoA dehydrogenase family	Short-chain specific acyl-CoA dehydrogenase, mitochondrial OS=Homo sapiens GN=ACADS PE=1 SV=1	0.971	1.15	0.697	1.04938	1.136	1.20579
Q9UH65	SWAP70	Switch-associated protein 70; Phosphatidylinositol 3,4,5-trisphosphate-dependent guanine nucleotide exchange factor (GEF) which, independently of RAS, transduces signals from tyrosine kinase receptors to RAC. It also mediates signaling of membrane ruffling. Regulates the actin cytoskeleton as an effector or adapter protein in response to agonist stimulated phosphatidylinositol (3,4)-bisphosphate …	Switch-associated protein 70 OS=Homo sapiens GN=SWAP70 PE=1 SV=1	0.94	1.062	1.019	1.33666	1.277	0.894969
Q96FS4	SIPA1	Signal-induced proliferation-associated protein 1; GTPase activator for the nuclear Ras-related regulatory proteins Rap1 and Rap2 in vitro, converting them to the putatively inactive GDP-bound state. Affects cell cycle progression (By similarity); PDZ domain containing	Signal-induced proliferation-associated protein 1 OS=Homo sapiens GN=SIPA1 PE=1 SV=1	0.973	1.185	1.122	1.22427	1.234	1.48066
P51991	HNRNPA3	Heterogeneous nuclear ribonucleoprotein A3; Plays a role in cytoplasmic trafficking of RNA. Binds to the cis-acting response element, A2RE. May be involved in pre-mRNA splicing; RNA binding motif containing	Heterogeneous nuclear ribonucleoprotein A3 OS=Homo sapiens GN=HNRNPA3 PE=1 SV=2	0.882	1.193	1.278	0.876033	1.407	1.00644
Q9UBT2	UBA2	SUMO-activating enzyme subunit 2; The heterodimer acts as an E1 ligase for SUMO1, SUMO2, SUMO3, and probably SUMO4. It mediates ATP-dependent activation of SUMO proteins followed by formation of a thioester bond between a SUMO protein and a conserved active site cysteine residue on UBA2/SAE2; Ubiquitin like modifier activating enzymes	SUMO-activating enzyme subunit 2 OS=Homo sapiens GN=UBA2 PE=1 SV=2	1.078	1.419	1.188	1.14133	1.305	0.814296
Q15102	PAFAH1B3	Platelet-activating factor acetylhydrolase IB subunit gamma; Inactivates paf by removing the acetyl group at the sn-2 position. This is a catalytic subunit. Plays an important role during the development of brain; Belongs to the 'GDSL' lipolytic enzyme family. Platelet-activating factor acetylhydrolase IB beta/gamma subunits subfamily	Platelet-activating factor acetylhydrolase IB subunit gamma OS=Homo sapiens GN=PAFAH1B3 PE=1 SV=1	1.137	0.81	1.155	1.07682	1.453	1.35972
Q92686	NRGN	Neurogranin; Acts as a "third messenger" substrate of protein kinase C-mediated molecular cascades during synaptic development and remodeling. Binds to calmodulin in the absence of calcium (By similarity); Belongs to the neurogranin family	Neurogranin OS=Homo sapiens GN=NRGN PE=1 SV=1	1.239	0.985	0.825	1.00955	0.705	1.45246
Q99952	PTPN18	Tyrosine-protein phosphatase non-receptor type 18; Differentially dephosphorylate autophosphorylated tyrosine kinases which are known to be overexpressed in tumor tissues; Protein tyrosine phosphatases, non-receptor type	Tyrosine-protein phosphatase non-receptor type 18 OS=Homo sapiens GN=PTPN18 PE=1 SV=2	1.318	0.765	1.164	0.901656	1.035	1.14847
Q7Z5R6	APBB1IP	Amyloid beta A4 precursor protein-binding family B member 1-interacting protein; Appears to function in the signal transduction from Ras activation to actin cytoskeletal remodeling. Suppresses insulin- induced promoter activities through AP1 and SRE. Mediates Rap1- induced adhesion; Belongs to the MRL family	Amyloid beta A4 precursor protein-binding family B member 1-interacting protein OS=Homo sapiens GN=APBB1IP PE=1 SV=1	1.094	1.028	0.952	0.877626	1.165	0.706343
Q8IUI8	CRLF3	Cytokine receptor-like factor 3; May play a role in the negative regulation of cell cycle progression; Fibronectin type III domain containing	Cytokine receptor-like factor 3 OS=Homo sapiens GN=CRLF3 PE=1 SV=2	1.023	0.975	1.25	0.971631	0.982	1.13702
O43395	PRPF3	U4/U6 small nuclear ribonucleoprotein Prp3; Participates in pre-mRNA splicing. Part of the U4/U5/U6 tri-snRNP complex, one of the building blocks of the spliceosome; U4/U6 small nucleolar ribonucleoprotein	U4/U6 small nuclear ribonucleoprotein Prp3 OS=Homo sapiens GN=PRPF3 PE=1 SV=2	1.087	1.512	1.566	1.29799	1.344	1.3769
Q05209	PTPN12	Tyrosine-protein phosphatase non-receptor type 12; Dephosphorylates a range of proteins, and thereby regulates cellular signaling cascades. Dephosphorylates cellular tyrosine kinases, such as ERBB2 and PTK2B/PYK2, and thereby regulates signaling via ERBB2 and PTK2B/PYK2. Selectively dephosphorylates ERBB2 phosphorylated at 'Tyr-1112', 'Tyr-1196', and/or 'Tyr-1248'; Protein tyrosine phosphatases, …	Tyrosine-protein phosphatase non-receptor type 12 OS=Homo sapiens GN=PTPN12 PE=1 SV=3	0.939	0.819	1.411	0.935333	0.809	0.817062
P31153	MAT2A	S-adenosylmethionine synthase isoform type-2; Catalyzes the formation of S-adenosylmethionine from methionine and ATP. The reaction comprises two steps that are both catalyzed by the same enzyme: formation of S-adenosylmethionine (AdoMet) and triphosphate, and subsequent hydrolysis of the triphosphate; Belongs to the AdoMet synthase family	S-adenosylmethionine synthase isoform type-2 OS=Homo sapiens GN=MAT2A PE=1 SV=1	0.779	1.397	1.208	0.970297	1.063	0.800319
Q7L591	DOK3	Docking protein 3; DOK proteins are enzymatically inert adaptor or scaffolding proteins. They provide a docking platform for the assembly of multimolecular signaling complexes. DOK3 is a negative regulator of JNK signaling in B-cells through interaction with INPP5D/SHIP1. May modulate ABL1 function (By similarity)	Docking protein 3 OS=Homo sapiens GN=DOK3 PE=1 SV=2	1.085	1.028	0.977	1.1052	1.018	1.27075
Q92499	DDX1	ATP-dependent RNA helicase DDX1; Acts as an ATP-dependent RNA helicase, able to unwind both RNA-RNA and RNA-DNA duplexes. Possesses 5' single-stranded RNA overhang nuclease activity. Possesses ATPase activity on various RNA, but not DNA polynucleotides. May play a role in RNA clearance at DNA double-strand breaks (DSBs), thereby facilitating the template-guided repair of transcriptionally active …	ATP-dependent RNA helicase DDX1 OS=Homo sapiens GN=DDX1 PE=1 SV=2	1.063	1.069	0.955	0.960071	1.106	1.06371
Q6ZNJ1	NBEAL2	Neurobeachin-like protein 2; Probably involved in thrombopoiesis. Plays a role in the development or secretion of alpha-granules, that contain several growth factors important for platelet biogenesis; Armadillo-like helical domain containing	Neurobeachin-like protein 2 OS=Homo sapiens GN=NBEAL2 PE=1 SV=2	0.946	0.832	0.695	1.06054	0.982	1.27882
P78347	GTF2I	General transcription factor II-I; Interacts with the basal transcription machinery by coordinating the formation of a multiprotein complex at the C-FOS promoter, and linking specific signal responsive activator complexes. Promotes the formation of stable high-order complexes of SRF and PHOX1 and interacts cooperatively with PHOX1 to promote serum-inducible transcription of a reporter gene derive…	General transcription factor II-I OS=Homo sapiens GN=GTF2I PE=1 SV=2	0.923	1.081	0.975	1.03172	1.265	0.88097
Q13464	ROCK1	Rho-associated protein kinase 1; Protein kinase which is a key regulator of actin cytoskeleton and cell polarity. Involved in regulation of smooth muscle contraction, actin cytoskeleton organization, stress fiber and focal adhesion formation, neurite retraction, cell adhesion and motility via phosphorylation of DAPK3, GFAP, LIMK1, LIMK2, MYL9/MLC2, PFN1 and PPP1R12A. Phosphorylates FHOD1 and acts…	Rho-associated protein kinase 1 OS=Homo sapiens GN=ROCK1 PE=1 SV=1	1.176	0.941	0.796	0.932156	0.874	1.07946
O60256	PRPSAP2	Phosphoribosyl pyrophosphate synthase-associated protein 2; Seems to play a negative regulatory role in 5- phosphoribose 1-diphosphate synthesis	Phosphoribosyl pyrophosphate synthase-associated protein 2 OS=Homo sapiens GN=PRPSAP2 PE=1 SV=1	0.834	0.835	0.965	1.27851	1.094	1.02964
O95865	DDAH2	N(G),N(G)-dimethylarginine dimethylaminohydrolase 2; Hydrolyzes N(G),N(G)-dimethyl-L-arginine (ADMA) and N(G)-monomethyl-L-arginine (MMA) which act as inhibitors of NOS. Has therefore a role in the regulation of nitric oxide generation	N(G),N(G)-dimethylarginine dimethylaminohydrolase 2 OS=Homo sapiens GN=DDAH2 PE=1 SV=1	1.296	1.086	0.925	1.2108	0.993	1.34917
O75427	LRCH4	Leucine-rich repeat and calponin homology domain-containing protein 4; Leucine rich repeats and calponin homology domain containing 4	Leucine-rich repeat and calponin homology domain-containing protein 4 OS=Homo sapiens GN=LRCH4 PE=1 SV=2	1.059	1.068	1.004	1.1924	1.234	1.41751
Q96C86	DCPS	m7GpppX diphosphatase; Decapping scavenger enzyme that catalyzes the cleavage of a residual cap structure following the degradation of mRNAs by the 3'->5' exosome-mediated mRNA decay pathway. Hydrolyzes cap analog structures like 7-methylguanosine nucleoside triphosphate (m7GpppG) with up to 10 nucleotide substrates (small capped oligoribonucleotides) and specifically releases 5'-phosphorylated R…	m7GpppX diphosphatase OS=Homo sapiens GN=DCPS PE=1 SV=2	1.271	1.148	1.128	1.11449	1.31	1.17857
P11171	EPB41	Protein 4.1; Protein 4.1 is a major structural element of the erythrocyte membrane skeleton. It plays a key role in regulating membrane physical properties of mechanical stability and deformability by stabilizing spectrin-actin interaction. Recruits DLG1 to membranes. Required for dynein-dynactin complex and NUMA1 recruitment at the mitotic cell cortex during anaphase	Protein 4.1 OS=Homo sapiens GN=EPB41 PE=1 SV=4	1.038	1.257	1.227	1.08324	1.412	0.967351
P0CG12	CHTF8	Chromosome transmission fidelity protein 8 homolog; Chromosome cohesion factor involved in sister chromatid cohesion and fidelity of chromosome transmission. Component of one of the cell nuclear antigen loader complexes, CTF18-replication factor C (CTF18-RFC), which consists of CTF18, CTF8, DCC1, RFC2, RFC3, RFC4 and RFC5. The CTF18-RFC complex binds to single- stranded and primed DNAs and has we…	Chromosome transmission fidelity protein 8 homolog isoform 2 OS=Homo sapiens GN=CHTF8 PE=1 SV=1	1.283	1.27	0.995	1.42112	1.478	1.86654
Q15027	ACAP1	Arf-GAP with coiled-coil, ANK repeat and PH domain-containing protein 1; GTPase-activating protein (GAP) for ADP ribosylation factor 6 (ARF6) required for clathrin-dependent export of proteins from recycling endosomes to trans-Golgi network and cell surface. Required for regulated export of ITGB1 from recycling endosomes to the cell surface and ITGB1-dependent cell migration; Ankyrin repeat domai…	Arf-GAP with coiled-coil, ANK repeat and PH domain-containing protein 1 OS=Homo sapiens GN=ACAP1 PE=1 SV=1	1.158	0.897	0.964	1.34853	1.007	1.38933
O15212	PFDN6	Prefoldin subunit 6; Binds specifically to cytosolic chaperonin (c-CPN) and transfers target proteins to it. Binds to nascent polypeptide chain and promotes folding in an environment in which there are many competing pathways for nonnative proteins; Prefoldin subunits	Prefoldin subunit 6 OS=Homo sapiens GN=PFDN6 PE=1 SV=1	1.446	1.154	0.633	0.803759	0.871	0.635772
Q9Y2X3	NOP58	Nucleolar protein 58; Required for 60S ribosomal subunit biogenesis (By similarity). Core component of box C/D small nucleolar ribonucleoprotein (snoRNP) particles. Required for the biogenesis of box C/D snoRNAs such as U3, U8 and U14 snoRNAs; Belongs to the NOP5/NOP56 family	Nucleolar protein 58 OS=Homo sapiens GN=NOP58 PE=1 SV=1	0.921	1.237	0.981	1.55721	1.301	1.32582
Q8TD19	NEK9	Serine/threonine-protein kinase Nek9; Pleiotropic regulator of mitotic progression, participating in the control of spindle dynamics and chromosome separation. Phosphorylates different histones, myelin basic protein, beta-casein, and BICD2. Phosphorylates histone H3 on serine and threonine residues and beta-casein on serine residues. Important for G1/S transition and S phase progression. Phosphor…	Serine/threonine-protein kinase Nek9 OS=Homo sapiens GN=NEK9 PE=1 SV=2	1.07	0.916	1.083	1.26533	1.103	0.903696
P50452	SERPINB8	Serpin B8; Has an important role in epithelial desmosome-mediated cell-cell adhesion; Belongs to the serpin family. Ov-serpin subfamily	Serpin B8 OS=Homo sapiens GN=SERPINB8 PE=1 SV=2	0.57	1.621	1.209	1.0608	1.269	0.964086
P49207	RPL34	60S ribosomal protein L34; Component of the large ribosomal subunit	60S ribosomal protein L34 OS=Homo sapiens GN=RPL34 PE=1 SV=3	0.799	0.773	1.279	0.947528	1.525	1.39491
P52597	HNRNPF	Heterogeneous nuclear ribonucleoprotein F; Component of the heterogeneous nuclear ribonucleoprotein (hnRNP) complexes which provide the substrate for the processing events that pre-mRNAs undergo before becoming functional, translatable mRNAs in the cytoplasm. Plays a role in the regulation of alternative splicing events. Binds G-rich sequences in pre-mRNAs and keeps target RNA in an unfolded stat…	Heterogeneous nuclear ribonucleoprotein F OS=Homo sapiens GN=HNRNPF PE=1 SV=3	0.749	1.129	1.706	0.943182	1.194	1.06387
P30740	SERPINB1	Leukocyte elastase inhibitor; Regulates the activity of the neutrophil proteases elastase, cathepsin G, proteinase-3, chymase, chymotrypsin, and kallikrein-3. Also functions as a potent intracellular inhibitor of granzyme H; Serpin peptidase inhibitors	Leukocyte elastase inhibitor OS=Homo sapiens GN=SERPINB1 PE=1 SV=1	1.093	0.644	1.276	1.00104	0.744	1.27199
P14770	GP9	Platelet glycoprotein IX; The GPIb-V-IX complex functions as the vWF receptor and mediates vWF-dependent platelet adhesion to blood vessels. The adhesion of platelets to injured vascular surfaces in the arterial circulation is a critical initiating event in hemostasis. GP-IX may provide for membrane insertion and orientation of GP-Ib; CD molecules	Platelet glycoprotein IX OS=Homo sapiens GN=GP9 PE=1 SV=3	1.256	0.868	0.73	1.04636	0.793	1.59785
P54578	USP14	Ubiquitin carboxyl-terminal hydrolase 14; Proteasome-associated deubiquitinase which releases ubiquitin from the proteasome targeted ubiquitinated proteins. Ensures the regeneration of ubiquitin at the proteasome. Is a reversibly associated subunit of the proteasome and a large fraction of proteasome-free protein exists within the cell. Required for the degradation of the chemokine receptor CXCR4…	Ubiquitin carboxyl-terminal hydrolase 14 OS=Homo sapiens GN=USP14 PE=1 SV=3	1.12	0.777	1.018	1.326	1.169	1.29341
Q7Z6I6	ARHGAP30	Rho GTPase-activating protein 30; GTPase-activating protein (GAP) for RAC1 and RHOA, but not for CDC42	Rho GTPase-activating protein 30 OS=Homo sapiens GN=ARHGAP30 PE=1 SV=3	1.287	1.117	1.059	1.16354	1.354	1.12768
O60925	PFDN1	Prefoldin subunit 1; Binds specifically to cytosolic chaperonin (c-CPN) and transfers target proteins to it. Binds to nascent polypeptide chain and promotes folding in an environment in which there are many competing pathways for nonnative proteins; Prefoldin subunits	Prefoldin subunit 1 OS=Homo sapiens GN=PFDN1 PE=1 SV=2	1.016	1.084	0.725	0.903164	0.907	0.841193
Q15819	UBE2V2	Ubiquitin-conjugating enzyme E2 variant 2; Has no ubiquitin ligase activity on its own. The UBE2V2/UBE2N heterodimer catalyzes the synthesis of non-canonical poly-ubiquitin chains that are linked through 'Lys-63'. This type of poly-ubiquitination does not lead to protein degradation by the proteasome. Mediates transcriptional activation of target genes. Plays a role in the control of progress thr…	Ubiquitin-conjugating enzyme E2 variant 2 OS=Homo sapiens GN=UBE2V2 PE=1 SV=4	0.315	0.846	1.133	1.09331	0.911	1.0999
A0AVT1	UBA6	Ubiquitin-like modifier-activating enzyme 6; Activates ubiquitin by first adenylating its C-terminal glycine residue with ATP, and thereafter linking this residue to the side chain of a cysteine residue in E1, yielding a ubiquitin- E1 thioester and free AMP. Specific for ubiquitin, does not activate ubiquitin-like peptides. Differs from UBE1 in its specificity for substrate E2 charging. Does not …	Ubiquitin-like modifier-activating enzyme 6 OS=Homo sapiens GN=UBA6 PE=1 SV=1	0.951	0.741	0.796	1.12634	1.072	1.04321
Q9NZL9	MAT2B	Methionine adenosyltransferase 2 subunit beta; Regulatory subunit of S-adenosylmethionine synthetase 2, an enzyme that catalyzes the formation of S-adenosylmethionine from methionine and ATP. Regulates MAT2A catalytic activity by changing its kinetic properties, increasing its affinity for L- methionine. Can bind NADP (in vitro); Short chain dehydrogenase/reductase superfamily	Methionine adenosyltransferase 2 subunit beta OS=Homo sapiens GN=MAT2B PE=1 SV=1	0.883	0.899	1.129	1.09261	1.313	1.37622
Q96QK1	VPS35	Vacuolar protein sorting-associated protein 35; Acts as component of the retromer cargo-selective complex (CSC). The CSC is believed to be the core functional component of retromer or respective retromer complex variants acting to prevent missorting of selected transmembrane cargo proteins into the lysosomal degradation pathway. The recruitment of the CSC to the endosomal membrane involves RAB7A …	Vacuolar protein sorting-associated protein 35 OS=Homo sapiens GN=VPS35 PE=1 SV=2	0.874	1.019	0.872	1.3089	1.29	1.08326
Q9Y6W5	WASF2	Wiskott-Aldrich syndrome protein family member 2; Downstream effector molecule involved in the transmission of signals from tyrosine kinase receptors and small GTPases to the actin cytoskeleton. Promotes formation of actin filaments. Part of the WAVE complex that regulates lamellipodia formation. The WAVE complex regulates actin filament reorganization via its interaction with the Arp2/3 complex;…	Wiskott-Aldrich syndrome protein family member 2 OS=Homo sapiens GN=WASF2 PE=1 SV=3	1.245	0.875	1.008	1.00096	0.905	0.937193
P49458	SRP9	Signal recognition particle 9 kDa protein; Signal-recognition-particle assembly has a crucial role in targeting secretory proteins to the rough endoplasmic reticulum membrane. SRP9 together with SRP14 and the Alu portion of the SRP RNA, constitutes the elongation arrest domain of SRP. The complex of SRP9 and SRP14 is required for SRP RNA binding	Signal recognition particle 9 kDa protein OS=Homo sapiens GN=SRP9 PE=1 SV=2	1.177	1.145	1.71	1.10928	1.394	1.12296
Q01433	AMPD2	AMP deaminase 2; AMP deaminase plays a critical role in energy metabolism. Catalyzes the deamination of AMP to IMP and plays an important role in the purine nucleotide cycle; Belongs to the metallo-dependent hydrolases superfamily. Adenosine and AMP deaminases family	AMP deaminase 2 OS=Homo sapiens GN=AMPD2 PE=1 SV=2	1.158	0.965	0.77	1.03543	0.809	1.25737
P50402	EMD	Emerin; Stabilizes and promotes the formation of a nuclear actin cortical network. Stimulates actin polymerization in vitro by binding and stabilizing the pointed end of growing filaments. Inhibits beta-catenin activity by preventing its accumulation in the nucleus. Acts by influencing the nuclear accumulation of beta- catenin through a CRM1-dependent export pathway. Links centrosomes to the nucl…	Emerin OS=Homo sapiens GN=EMD PE=1 SV=1	1.139	0.832	0.982	1.05763	0.816	0.924096
P23743	DGKA	Diacylglycerol kinase (atp); Diacylglycerol kinase alpha; Upon cell stimulation converts the second messenger diacylglycerol into phosphatidate, initiating the resynthesis of phosphatidylinositols and attenuating protein kinase C activity	Diacylglycerol kinase alpha OS=Homo sapiens GN=DGKA PE=1 SV=3	1.099	1.248	0.808	1.18566	1.161	1.07424
Q9Y696	CLIC4	Chloride intracellular channel protein 4; Can insert into membranes and form poorly selective ion channels that may also transport chloride ions. Channel activity depends on the pH. Membrane insertion seems to be redox-regulated and may occur only under oxydizing conditions. Promotes cell- surface expression of HRH3. Has alternate cellular functions like a potential role in angiogenesis or in mai…	Chloride intracellular channel protein 4 OS=Homo sapiens GN=CLIC4 PE=1 SV=4	0.993	0.788	0.596	0.944645	0.699	0.634783
P41226	UBA7	Ubiquitin-like modifier-activating enzyme 7; Activates ubiquitin by first adenylating with ATP its C- terminal glycine residue and thereafter linking this residue to the side chain of a cysteine residue in E1, yielding a ubiquitin- E1 thioester and free AMP. Catalyzes the ISGylation of influenza A virus NS1 protein; Ubiquitin like modifier activating enzymes	Ubiquitin-like modifier-activating enzyme 7 OS=Homo sapiens GN=UBA7 PE=1 SV=2	0.959	0.819	1.089	1.05311	0.879	1.04561
Q07960	ARHGAP1	Rho GTPase-activating protein 1; GTPase activator for the Rho, Rac and Cdc42 proteins, converting them to the putatively inactive GDP-bound state. Cdc42 seems to be the preferred substrate; BCH domain containing	Rho GTPase-activating protein 1 OS=Homo sapiens GN=ARHGAP1 PE=1 SV=1	0.887	0.759	0.538	0.990863	0.845	0.737575
P49720	PSMB3	Proteasome subunit beta type-3; Component of the 20S core proteasome complex involved in the proteolytic degradation of most intracellular proteins. This complex plays numerous essential roles within the cell by associating with different regulatory particles. Associated with two 19S regulatory particles, forms the 26S proteasome and thus participates in the ATP-dependent degradation of ubiquitin…	Proteasome subunit beta type-3 OS=Homo sapiens GN=PSMB3 PE=1 SV=2	1.029	0.59	1.01	0.932468	1.002	0.81761
Q08AF3	SLFN5	Schlafen family member 5; May have a role in hematopoietic cell differentiation; Schlafen family	Schlafen family member 5 OS=Homo sapiens GN=SLFN5 PE=1 SV=1	0.967	1.439	0.974	1.22632	1.395	0.875817
O14980	XPO1	Exportin-1; Mediates the nuclear export of cellular proteins (cargos) bearing a leucine-rich nuclear export signal (NES) and of RNAs. In the nucleus, in association with RANBP3, binds cooperatively to the NES on its target protein and to the GTPase RAN in its active GTP-bound form (Ran-GTP). Docking of this complex to the nuclear pore complex (NPC) is mediated through binding to nucleoporins. Upo…	Exportin-1 OS=Homo sapiens GN=XPO1 PE=1 SV=1	0.879	0.997	0.884	1.38819	1.092	0.629205
Q8WXF1	PSPC1	Paraspeckle component 1; Regulates, cooperatively with NONO and SFPQ, androgen receptor-mediated gene transcription activity in Sertoli cell line (By similarity). Binds to poly(A), poly(G) and poly(U) RNA homopolymers. Regulates the circadian clock by repressing the transcriptional activator activity of the CLOCK-ARNTL/BMAL1 heterodimer (By similarity). Together with NONO, required for the format…	Paraspeckle component 1 OS=Homo sapiens GN=PSPC1 PE=1 SV=1	0.963	1.159	0.918	0.893367	1.175	0.889643
P17655	CAPN2	Calpain-2 catalytic subunit; Calcium-regulated non-lysosomal thiol-protease which catalyzes limited proteolysis of substrates involved in cytoskeletal remodeling and signal transduction. Proteolytically cleaves MYOC at 'Arg-226'. Proteolytically cleaves CPEB3 following neuronal stimulation which abolishes CPEB3 translational repressor activity, leading to translation of CPEB3 target mRNAs (By sim…	Calpain-2 catalytic subunit OS=Homo sapiens GN=CAPN2 PE=1 SV=6	0.869	1.129	1.04	1.12551	1.249	0.816127
P28065	PSMB9	Proteasome subunit beta type-9; The proteasome is a multicatalytic proteinase complex which is characterized by its ability to cleave peptides with Arg, Phe, Tyr, Leu, and Glu adjacent to the leaving group at neutral or slightly basic pH. The proteasome has an ATP-dependent proteolytic activity. This subunit is involved in antigen processing to generate class I binding peptides. Replacement of PS…	Proteasome subunit beta type-9 OS=Homo sapiens GN=PSMB9 PE=1 SV=2	0.767	1.103	1.325	1.01122	0.969	0.995079
Q9NYL9	TMOD3	Tropomodulin-3; Blocks the elongation and depolymerization of the actin filaments at the pointed end. The Tmod/TM complex contributes to the formation of the short actin protofilament, which in turn defines the geometry of the membrane skeleton (By similarity); Belongs to the tropomodulin family	Tropomodulin-3 OS=Homo sapiens GN=TMOD3 PE=1 SV=1	1.108	0.798	0.941	0.990927	0.818	0.858974
Q16539	MAPK14	Mitogen-activated protein kinase 14; Serine/threonine kinase which acts as an essential component of the MAP kinase signal transduction pathway. MAPK14 is one of the four p38 MAPKs which play an important role in the cascades of cellular responses evoked by extracellular stimuli such as proinflammatory cytokines or physical stress leading to direct activation of transcription factors. Accordingly…	Mitogen-activated protein kinase 14 OS=Homo sapiens GN=MAPK14 PE=1 SV=3	1.149	0.781	0.528	0.951055	0.955	0.823415
P62328	TMSB4X	Thymosin beta 4, x-linked; Thymosin beta-4; Plays an important role in the organization of the cytoskeleton (By similarity). Binds to and sequesters actin monomers (G actin) and therefore inhibits actin polymerization	Thymosin beta-4 OS=Homo sapiens GN=TMSB4X PE=1 SV=2	1.219	0.759	0.773	0.991001	0.534	0.522222
P09622	DLD	Dihydrolipoyl dehydrogenase, mitochondrial; Lipoamide dehydrogenase is a component of the glycine cleavage system as well as an E3 component of three alpha-ketoacid dehydrogenase complexes (pyruvate-, alpha-ketoglutarate-, and branched-chain amino acid-dehydrogenase complex). In monomeric form has additional moonlighting function as serine protease. Involved in the hyperactivation of spermatazoa …	Dihydrolipoyl dehydrogenase, mitochondrial OS=Homo sapiens GN=DLD PE=1 SV=2	1.028	1.107	0.957	0.771624	1.087	0.831795
O00764	PDXK	Pyridoxal kinase; Required for synthesis of pyridoxal-5-phosphate from vitamin B6; Belongs to the pyridoxine kinase family	Pyridoxal kinase OS=Homo sapiens GN=PDXK PE=1 SV=1	0.99	0.799	1.435	1.21379	1.244	1.04864
P63220	RPS21	Small subunit ribosomal protein s21e; Ribosomal protein S21; Belongs to the eukaryotic ribosomal protein eS21 family	40S ribosomal protein S21 OS=Homo sapiens GN=RPS21 PE=1 SV=1	1.038	1.341	1.186	1.00569	1.445	1.03033
P23368	ME2	Malate dehydrogenase (oxaloacetate-decarboxylating); NAD-dependent malic enzyme, mitochondrial; Malic enzyme 2; Belongs to the malic enzymes family	NAD-dependent malic enzyme, mitochondrial OS=Homo sapiens GN=ME2 PE=1 SV=1	1.018	0.897	1.146	0.937163	1.12	1.36439
P32942	ICAM3	Intercellular adhesion molecule 3; ICAM proteins are ligands for the leukocyte adhesion protein LFA-1 (integrin alpha-L/beta-2). ICAM3 is also a ligand for integrin alpha-D/beta-2. In association with integrin alpha-L/beta-2, contributes to apoptotic neutrophil phagocytosis by macrophages; CD molecules	Intercellular adhesion molecule 3 OS=Homo sapiens GN=ICAM3 PE=1 SV=2	1.134	0.976	0.929	1.27426	1.794	1.12936
P00441	SOD1	Superoxide dismutase, cu-zn family; Superoxide dismutase [Cu-Zn]; Destroys radicals which are normally produced within the cells and which are toxic to biological systems	Superoxide dismutase [Cu-Zn] OS=Homo sapiens GN=SOD1 PE=1 SV=2	1.055	0.908	0.995	1.15773	0.848	0.893524
P49773	HINT1	Histidine triad nucleotide-binding protein 1; Hydrolyzes purine nucleotide phosphoramidates with a single phosphate group, including adenosine 5'monophosphoramidate (AMP-NH2), adenosine 5'monophosphomorpholidate (AMP-morpholidate) and guanosine 5'monophosphomorpholidate (GMP-morpholidate). Hydrolyzes lysyl-AMP (AMP-N-epsilon-(N-alpha-acetyl lysine methyl ester)) generated by lysine tRNA ligase, a…	Histidine triad nucleotide-binding protein 1 OS=Homo sapiens GN=HINT1 PE=1 SV=2	0.825	0.625	0.905	0.940541	1.126	0.773369
Q8NE71	ABCF1	ATP-binding cassette sub-family F member 1; Isoform 2 is required for efficient Cap- and IRES- mediated mRNA translation initiation. Isoform 2 is not involved in the ribosome biogenesis; ATP binding cassette subfamily F	ATP-binding cassette sub-family F member 1 OS=Homo sapiens GN=ABCF1 PE=1 SV=2	0.942	1.119	1.046	1.08652	1.112	0.85339
P24666	ACP1	Low molecular weight phosphotyrosine protein phosphatase; Class II Cys-based phosphatases	Low molecular weight phosphotyrosine protein phosphatase OS=Homo sapiens GN=ACP1 PE=1 SV=3	1.073	0.804	1.383	0.945384	1.038	1.68901
Q9Y613	FHOD1	FH1/FH2 domain-containing protein 1; Required for the assembly of F-actin structures, such as stress fibers. Depends on the Rho-ROCK cascade for its activity. Contributes to the coordination of microtubules with actin fibers and plays a role in cell elongation. Acts synergistically with ROCK1 to promote SRC-dependent non-apoptotic plasma membrane blebbing; Armadillo-like helical domain containing	FH1/FH2 domain-containing protein 1 OS=Homo sapiens GN=FHOD1 PE=1 SV=3	1.267	0.7	0.767	1.18613	0.844	1.10057
Q86YW5	TREML1	Trem-like transcript 1 protein; Cell surface receptor that may play a role in the innate and adaptive immune response; V-set domain containing	Trem-like transcript 1 protein OS=Homo sapiens GN=TREML1 PE=1 SV=2	0.829	0.92	0.911	1.08405	0.753	1.39269
O43182	ARHGAP6	Rho GTPase-activating protein 6; GTPase activator for the Rho-type GTPases by converting them to an inactive GDP-bound state. Could regulate the interactions of signaling molecules with the actin cytoskeleton. Promotes continuous elongation of cytoplasmic processes during cell motility and simultaneous retraction of the cell body changing the cell morphology	Rho GTPase-activating protein 6 OS=Homo sapiens GN=ARHGAP6 PE=1 SV=3	0.849	0.906	0.796	0.785464	0.842	1.95645
Q14151	SAFB2	Scaffold attachment factor B2; Binds to scaffold/matrix attachment region (S/MAR) DNA. Can function as an estrogen receptor corepressor and can also inhibit cell proliferation; RNA binding motif containing	Scaffold attachment factor B2 OS=Homo sapiens GN=SAFB2 PE=1 SV=1	1.057	1.035	1.188	1.01045	1.326	1.41667
P12268	IMPDH2	Inosine-5'-monophosphate dehydrogenase 2; Catalyzes the conversion of inosine 5'-phosphate (IMP) to xanthosine 5'-phosphate (XMP), the first committed and rate- limiting step in the de novo synthesis of guanine nucleotides, and therefore plays an important role in the regulation of cell growth. Could also have a single-stranded nucleic acid-binding activity and could play a role in RNA and/or DNA…	Inosine-5'-monophosphate dehydrogenase 2 OS=Homo sapiens GN=IMPDH2 PE=1 SV=2	0.882	1.028	1.033	1.08193	1.149	0.863227
P22102	GART	Phosphoribosylamine--glycine ligase / phosphoribosylglycinamide formyltransferase / phosphoribosylformylglycinamidine cyclo-ligase; Trifunctional purine biosynthetic protein adenosine-3; Phosphoribosylglycinamide formyltransferase, phosphoribosylglycinamide synthetase, phosphoribosylaminoimidazole synthetase; In the central section; belongs to the AIR synthase family	Trifunctional purine biosynthetic protein adenosine-3 OS=Homo sapiens GN=GART PE=1 SV=1	1.208	1.162	1.081	0.933333	0.982	0.934025
P48637	GSS	Glutathione synthetase; Belongs to the eukaryotic GSH synthase family	Glutathione synthetase OS=Homo sapiens GN=GSS PE=1 SV=1	1.058	0.734	0.929	0.888889	0.936	0.985859
O60496	DOK2	Docking protein 2; DOK proteins are enzymatically inert adaptor or scaffolding proteins. They provide a docking platform for the assembly of multimolecular signaling complexes. DOK2 may modulate the cellular proliferation induced by IL-4, as well as IL-2 and IL-3. May be involved in modulating Bcr-Abl signaling. Attenuates EGF-stimulated MAP kinase activation (By similarity)	Docking protein 2 OS=Homo sapiens GN=DOK2 PE=1 SV=2	0.971	1.317	0.926	0.861582	0.78	0.958478
P62995	TRA2B	Transformer-2 protein homolog beta; Sequence-specific RNA-binding protein which participates in the control of pre-mRNA splicing. Can either activate or suppress exon inclusion. Acts additively with RBMX to promote exon 7 inclusion of the survival motor neuron SMN2. Activates the splicing of MAPT/Tau exon 10. Alters pre-mRNA splicing patterns by antagonizing the effects of splicing regulators, li…	Transformer-2 protein homolog beta OS=Homo sapiens GN=TRA2B PE=1 SV=1	0.985	0.878	1.312	0.975979	1.132	0.775087
O60216	RAD21	Double-strand-break repair protein rad21 homolog; Cleavable component of the cohesin complex, involved in chromosome cohesion during cell cycle, in DNA repair, and in apoptosis. The cohesin complex is required for the cohesion of sister chromatids after DNA replication. The cohesin complex apparently forms a large proteinaceous ring within which sister chromatids can be trapped. At metaphase-anap…	Double-strand-break repair protein rad21 homolog OS=Homo sapiens GN=RAD21 PE=1 SV=2	1.059	1.369	1.041	1.13516	1.179	0.858953
Q9UNF0	PACSIN2	Protein kinase C and casein kinase substrate in neurons protein 2; Lipid-binding protein that is able to promote the tubulation of the phosphatidic acid-containing membranes it preferentially binds. Plays a role in intracellular vesicle- mediated transport. Involved in the endocytosis of cell-surface receptors like the EGF receptor, contributing to its internalization in the absence of EGF stimul…	Protein kinase C and casein kinase substrate in neurons protein 2 OS=Homo sapiens GN=PACSIN2 PE=1 SV=2	1.043	0.786	0.763	1.06375	0.804	1.17292
P09467	FBP1	Fructose-1,6-bisphosphatase 1; Catalyzes the hydrolysis of fructose 1,6-bisphosphate to fructose 6-phosphate in the presence of divalent cations, acting as a rate-limiting enzyme in gluconeogenesis. Plays a role in regulating glucose sensing and insulin secretion of pancreatic beta-cells. Appears to modulate glycerol gluconeogenesis in liver. Important regulator of appetite and adiposity; increas…	Fructose-1,6-bisphosphatase 1 OS=Homo sapiens GN=FBP1 PE=1 SV=5	1.085	1.321	1.364	0.838647	1.344	0.846085
Q9NR30	DDX21	Nucleolar RNA helicase 2; RNA helicase that acts as a sensor of the transcriptional status of both RNA polymerase (Pol) I and II: promotes ribosomal RNA (rRNA) processing and transcription from polymerase II (Pol II). Binds various RNAs, such as rRNAs, snoRNAs, 7SK and, at lower extent, mRNAs. In the nucleolus, localizes to rDNA locus, where it directly binds rRNAs and snoRNAs, and promotes rRNA …	Nucleolar RNA helicase 2 OS=Homo sapiens GN=DDX21 PE=1 SV=5	1.002	1.186	1.135	1.18386	1.21	1.42138
Q7LBR1	CHMP1B	Charged multivesicular body protein 1b; Probable peripherally associated component of the endosomal sorting required for transport complex III (ESCRT-III) which is involved in multivesicular bodies (MVBs) formation and sorting of endosomal cargo proteins into MVBs. MVBs contain intraluminal vesicles (ILVs) that are generated by invagination and scission from the limiting membrane of the endosome …	Charged multivesicular body protein 1b OS=Homo sapiens GN=CHMP1B PE=1 SV=1	0.831	1.155	1.529	0.971645	1.1	0.751684
P53634	CTSC	Dipeptidyl peptidase 1; Thiol protease. Has dipeptidylpeptidase activity. Active against a broad range of dipeptide substrates composed of both polar and hydrophobic amino acids. Proline cannot occupy the P1 position and arginine cannot occupy the P2 position of the substrate. Can act as both an exopeptidase and endopeptidase. Activates serine proteases such as elastase, cathepsin G and granzymes…	Dipeptidyl peptidase 1 OS=Homo sapiens GN=CTSC PE=1 SV=2	1.16	1.149	1.1	0.904079	1.088	0.891505
Q5JSH3	WDR44	WD repeat-containing protein 44; Downstream effector for RAB11. May be involved in vesicle recycling (By similarity); WD repeat domain containing	WD repeat-containing protein 44 OS=Homo sapiens GN=WDR44 PE=1 SV=1	1.075	0.664	0.695	0.82684	0.719	0.908441
Q9BUQ8	DDX23	Probable ATP-dependent RNA helicase DDX23; Involved in pre-mRNA splicing and its phosphorylated form (by SRPK2) is required for spliceosomal B complex formation; DEAD-box helicases	Probable ATP-dependent RNA helicase DDX23 OS=Homo sapiens GN=DDX23 PE=1 SV=3	1.048	1.314	0.943	0.946023	1.246	1.32639
P08621	SNRNP70	U1 small nuclear ribonucleoprotein 70 kDa; Component of the spliceosomal U1 snRNP, which is essential for recognition of the pre-mRNA 5' splice-site and the subsequent assembly of the spliceosome. SNRNP70 binds to the loop I region of U1-snRNA. The truncated isoforms cannot bind U1-snRNA; RNA binding motif containing	U1 small nuclear ribonucleoprotein 70 kDa OS=Homo sapiens GN=SNRNP70 PE=1 SV=2	1.273	1.313	1.314	1.15952	1.143	1.26702
O94776	MTA2	Metastasis-associated protein MTA2; May be involved in the regulation of gene expression as repressor and activator. The repression might be related to covalent modification of histone proteins; GATA zinc finger domain containing	Metastasis-associated protein MTA2 OS=Homo sapiens GN=MTA2 PE=1 SV=1	0.869	1.407	1.257	1.13389	1.413	1.01514
O60869	EDF1	Endothelial differentiation-related factor 1; Transcriptional coactivator stimulating NR5A1 and ligand-dependent NR1H3/LXRA and PPARG transcriptional activities. Enhances the DNA-binding activity of ATF1, ATF2, CREB1 and NR5A1. Regulates nitric oxid synthase activity probably by sequestering calmodulin in the cytoplasm. May function in endothelial cells differentiation, hormone-induced cardiomyoc…	Endothelial differentiation-related factor 1 OS=Homo sapiens GN=EDF1 PE=1 SV=1	1.034	1.093	1.549	0.963197	1.336	0.832157
Q96BY6	DOCK10	Dedicator of cytokinesis protein 10; Guanine nucleotide-exchange factor (GEF) that activates CDC42 and RAC1 by exchanging bound GDP for free GTP. Essential for dendritic spine morphogenesis in Purkinje cells and in hippocampal neurons, via a CDC42-mediated pathway. Sustains B-cell lymphopoiesis in secondary lymphoid tissues and regulates FCER2/CD23 expression; Belongs to the DOCK family	Dedicator of cytokinesis protein 10 OS=Homo sapiens GN=DOCK10 PE=1 SV=3	0.878	0.875	1.301	1.30235	1.138	1.22951
Q14258	TRIM25	E3 ubiquitin/ISG15 ligase TRIM25; Functions as a ubiquitin E3 ligase and as an ISG15 E3 ligase. Involved in innate immune defense against viruses by mediating ubiquitination of DDX58. Mediates 'Lys-63'-linked polyubiquitination of the DDX58 N-terminal CARD-like region which is crucial for triggering the cytosolic signal transduction that leads to the production of interferons in response to viral…	E3 ubiquitin/ISG15 ligase TRIM25 OS=Homo sapiens GN=TRIM25 PE=1 SV=2	0.688	1.127	0.956	1.1087	1.153	1.26203
O60826	CCDC22	Coiled-coil domain-containing protein 22; Involved in regulation of NF-kappa-B signaling. Promotes ubiquitination of I-kappa-B-kinase subunit IKBKB and its subsequent proteasomal degradation leading to NF-kappa-B activation; the function may involve association with COMMD8 and a CUL1-dependent E3 ubiquitin ligase complex. May down-regulate NF- kappa-B activity via association with COMMD1 and invo…	Coiled-coil domain-containing protein 22 OS=Homo sapiens GN=CCDC22 PE=1 SV=1	1.121	1.173	0.662	1.13053	1.207	1.17851
O15553	MEFV	Pyrin; Involved in the regulation of innate immunity and the inflammatory response in response to IFNG/IFN-gamma. Organizes autophagic machinery by serving as a platform for the assembly of ULK1, Beclin 1/BECN1, ATG16L1, and ATG8 family members and recognizes specific autophagy targets, thus coordinating target recognition with assembly of the autophagic apparatus and initiation of autophagy. Act…	Pyrin OS=Homo sapiens GN=MEFV PE=1 SV=1	1.312	1.009	1.545	1.07028	1.321	1.3707
Q9Y266	NUDC	Nuclear distribution c, dynein complex regulator; Nuclear migration protein nudC; Plays a role in neurogenesis and neuronal migration (By similarity). Necessary for correct formation of mitotic spindles and chromosome separation during mitosis. Necessary for cytokinesis and cell proliferation; NudC family	Nuclear migration protein nudC OS=Homo sapiens GN=NUDC PE=1 SV=1	1.102	1.008	1.303	0.820084	1.032	0.93447
Q96T60	PNKP	Bifunctional polynucleotide phosphatase/kinase; Plays a key role in the repair of DNA damage, functioning as part of both the non-homologous end-joining (NHEJ) and base excision repair (BER) pathways. Through its two catalytic activities, PNK ensures that DNA termini are compatible with extension and ligation by either removing 3'-phosphates from, or by phosphorylating 5'-hydroxyl groups on, the …	Bifunctional polynucleotide phosphatase/kinase OS=Homo sapiens GN=PNKP PE=1 SV=1	1.075	1.055	0.744	1.40788	1.305	1.42249
Q96P48	ARAP1	Arf-GAP with Rho-GAP domain, ANK repeat and PH domain-containing protein 1; Phosphatidylinositol 3,4,5-trisphosphate-dependent GTPase-activating protein that modulates actin cytoskeleton remodeling by regulating ARF and RHO family members. Is activated by phosphatidylinositol 3,4,5-trisphosphate (PtdIns(3,4,5)P3) binding. Can be activated by phosphatidylinositol 3,4-bisphosphate (PtdIns(3,4,5)P2)…	Arf-GAP with Rho-GAP domain, ANK repeat and PH domain-containing protein 1 OS=Homo sapiens GN=ARAP1 PE=1 SV=3	1.303	1.155	0.759	1.17268	0.996	1.15823
Q14166	TTLL12	Tubulin--tyrosine ligase-like protein 12; Tubulin tyrosine ligase like 12	Tubulin--tyrosine ligase-like protein 12 OS=Homo sapiens GN=TTLL12 PE=1 SV=2	1.314	1.06	0.91	1.11765	1.212	2.72083
Q9NSE4	IARS2	Isoleucine--tRNA ligase, mitochondrial; isoleucyl-tRNA synthetase 2, mitochondrial; Aminoacyl tRNA synthetases, Class I	Isoleucine--tRNA ligase, mitochondrial OS=Homo sapiens GN=IARS2 PE=1 SV=2	1.371	1.301	0.863	1.11086	1.235	1.23133
P34897	SHMT2	Serine hydroxymethyltransferase, mitochondrial; Contributes to the de novo mitochondrial thymidylate biosynthesis pathway via its role in glycine and tetrahydrofolate metabolism. Thymidylate biosynthesis is required to prevent uracil accumulation in mtDNA. Interconversion of serine and glycine. Associates with mitochondrial DNA. Plays a role in the deubiquitination of target proteins as component…	Serine hydroxymethyltransferase, mitochondrial OS=Homo sapiens GN=SHMT2 PE=1 SV=3	1.031	1.141	1.078	1.15942	1.329	1.34338
O00161	SNAP23	Synaptosomal-associated protein 23; Essential component of the high affinity receptor for the general membrane fusion machinery and an important regulator of transport vesicle docking and fusion; Belongs to the SNAP-25 family	Synaptosomal-associated protein 23 OS=Homo sapiens GN=SNAP23 PE=1 SV=1	1.165	0.932	1.078	1.22002	0.748	1.18146
P17931	LGALS3	Galectin-3; Galactose-specific lectin which binds IgE. May mediate with the alpha-3, beta-1 integrin the stimulation by CSPG4 of endothelial cells migration. Together with DMBT1, required for terminal differentiation of columnar epithelial cells during early embryogenesis (By similarity). In the nucleus: acts as a pre-mRNA splicing factor. Involved in acute inflammatory responses including neutro…	Galectin-3 OS=Homo sapiens GN=LGALS3 PE=1 SV=5	1.069	1.145	1	1.17729	1.201	1.3795
Q5JSP0	FGD3	FYVE, RhoGEF and PH domain-containing protein 3; Promotes the formation of filopodia. May activate CDC42, a member of the Ras-like family of Rho- and Rac proteins, by exchanging bound GDP for free GTP. Plays a role in regulating the actin cytoskeleton and cell shape (By similarity); Pleckstrin homology domain containing	FYVE, RhoGEF and PH domain-containing protein 3 OS=Homo sapiens GN=FGD3 PE=1 SV=1	1.205	1.042	0.992	0.58769	0.96	0.754885
P46783	RPS10	40S ribosomal protein S10; Component of the 40S ribosomal subunit; Belongs to the eukaryotic ribosomal protein eS10 family	40S ribosomal protein S10 OS=Homo sapiens GN=RPS10 PE=1 SV=1	0.2	1.075	1.249	0.981934	1.512	1.26569
Q9NSD9	FARSB	phenylalanyl-tRNA synthetase beta subunit; Aminoacyl tRNA synthetases, Class II	Phenylalanine--tRNA ligase beta subunit OS=Homo sapiens GN=FARSB PE=1 SV=3	0.962	0.752	1.275	0.959646	1.199	0.966667
P05120	SERPINB2	Plasminogen activator inhibitor 2; Inhibits urokinase-type plasminogen activator. The monocyte derived PAI-2 is distinct from the endothelial cell- derived PAI-1; Belongs to the serpin family. Ov-serpin subfamily	Plasminogen activator inhibitor 2 OS=Homo sapiens GN=SERPINB2 PE=1 SV=2	0.835	1.317	1.315	0.650099	1.168	0.876993
P01137	TGFB1	Transforming growth factor beta-1; Multifunctional protein that controls proliferation, differentiation and other functions in many cell types. Many cells synthesize TGFB1 and have specific receptors for it. It positively and negatively regulates many other growth factors. It plays an important role in bone remodeling as it is a potent stimulator of osteoblastic bone formation, causing chemotaxis…	Transforming growth factor beta-1 OS=Homo sapiens GN=TGFB1 PE=1 SV=2	1.06	0.858	1.189	0.893572	0.806	1.10219
P07305	H1F0	H1 histone family member 0; Histone H1.0; Histones H1 are necessary for the condensation of nucleosome chains into higher-order structures. The H1F0 histones are found in cells that are in terminal stages of differentiation or that have low rates of cell division	Histone H1.0 OS=Homo sapiens GN=H1F0 PE=1 SV=3	1.272	0.663	0.836	1.37297	1.475	1.29389
Q96JH7	VCPIP1	Deubiquitinating protein VCIP135; Acts as a deubiquitinating enzyme. Necessary for VCP- mediated reassembly of Golgi stacks after mitosis. May play a role in VCP-mediated formation of transitional endoplasmic reticulum (tER). Mediates dissociation of the ternary complex containing STX5A, NSFL1C and VCP (By similarity). Hydrolyzes 'Lys-11'- and 'Lys-48'-linked polyubiquitin chains; OTU domain cont…	Deubiquitinating protein VCIP135 OS=Homo sapiens GN=VCPIP1 PE=1 SV=2	1.156	1.071	1.24	1.0752	1.208	1.0636
P05198	EIF2S1	Eukaryotic translation initiation factor 2 subunit 1; Functions in the early steps of protein synthesis by forming a ternary complex with GTP and initiator tRNA. This complex binds to a 40S ribosomal subunit, followed by mRNA binding to form a 43S pre-initiation complex. Junction of the 60S ribosomal subunit to form the 80S initiation complex is preceded by hydrolysis of the GTP bound to eIF-2 an…	Eukaryotic translation initiation factor 2 subunit 1 OS=Homo sapiens GN=EIF2S1 PE=1 SV=3	0.906	0.525	2.553	0.987689	0.973	0.738672
Q9NQT8	KIF13B	Kinesin-like protein KIF13B; Involved in reorganization of the cortical cytoskeleton. Regulates axon formation by promoting the formation of extra axons. May be functionally important for the intracellular trafficking of MAGUKs and associated protein complexes; Kinesins	Kinesin-like protein KIF13B OS=Homo sapiens GN=KIF13B PE=1 SV=2	1.434	1.045	1.38	1.12273	1.003	0.689567
Q709C8	VPS13C	Vacuolar protein sorting-associated protein 13C; Necessary for proper mitochondrial function and maintenance of mitochondrial transmembrane potential. Involved in the regulation of PINK1/PRKN-mediated mitophagy in response to mitochondrial depolarization	Vacuolar protein sorting-associated protein 13C OS=Homo sapiens GN=VPS13C PE=1 SV=1	1.033	0.924	0.98	1.29966	1.15	1.01872
Q16186	ADRM1	Proteasomal ubiquitin receptor ADRM1; Component of the 26S proteasome, a multiprotein complex involved in the ATP-dependent degradation of ubiquitinated proteins. This complex plays a key role in the maintenance of protein homeostasis by removing misfolded or damaged proteins, which could impair cellular functions, and by removing proteins whose functions are no longer required. Therefore, the pr…	Proteasomal ubiquitin receptor ADRM1 OS=Homo sapiens GN=ADRM1 PE=1 SV=2	0.993	0.955	0.897	1.58	1.224	1.1136
P28482	MAPK1	Mitogen-activated protein kinase 1; Serine/threonine kinase which acts as an essential component of the MAP kinase signal transduction pathway. MAPK1/ERK2 and MAPK3/ERK1 are the 2 MAPKs which play an important role in the MAPK/ERK cascade. They participate also in a signaling cascade initiated by activated KIT and KITLG/SCF. Depending on the cellular context, the MAPK/ERK cascade mediates diverse…	Mitogen-activated protein kinase 1 OS=Homo sapiens GN=MAPK1 PE=1 SV=3	0.899	1.163	0.902	0.958904	1.007	0.811833
Q3LXA3	DAK	Triose/dihydroxyacetone kinase / fad-amp lyase (cyclizing); Triokinase/FMN cyclase; Catalyzes both the phosphorylation of dihydroxyacetone and of glyceraldehyde, and the splitting of ribonucleoside diphosphate-X compounds among which FAD is the best substrate. Represses IFIH1-mediated cellular antiviral response	Triokinase/FMN cyclase OS=Homo sapiens GN=TKFC PE=1 SV=2	0.814	0.848	1.098	0.909761	1.13	1.1372
P35659	DEK	Dek proto-oncogene; Protein DEK; Involved in chromatin organization	Protein DEK OS=Homo sapiens GN=DEK PE=1 SV=1	0.986	1.064	1.249	0.893214	1.313	0.581505
Q9UN37	VPS4A	Vacuolar protein sorting-associated protein 4A; Involved in late steps of the endosomal multivesicular bodies (MVB) pathway. Recognizes membrane-associated ESCRT-III assemblies and catalyzes their disassembly, possibly in combination with membrane fission. Redistributes the ESCRT-III components to the cytoplasm for further rounds of MVB sorting. MVBs contain intraluminal vesicles (ILVs) that are …	Vacuolar protein sorting-associated protein 4A OS=Homo sapiens GN=VPS4A PE=1 SV=1	0.927	0.803	0.72	1.24569	0.99	0.998158
Q13630	TSTA3	Tissue specific transplantation antigen p35b; GDP-L-fucose synthase; Catalyzes the two-step NADP-dependent conversion of GDP- 4-dehydro-6-deoxy-D-mannose to GDP-fucose, involving an epimerase and a reductase reaction; Short chain dehydrogenase/reductase superfamily	GDP-L-fucose synthase OS=Homo sapiens GN=TSTA3 PE=1 SV=1	0.762	0.954	1.15	1.40896	1.325	1.06975
Q9BV40	VAMP8	Vesicle-associated membrane protein 8; SNAREs, soluble N-ethylmaleimide-sensitive factor- attachment protein receptors, are essential proteins for fusion of cellular membranes. SNAREs localized on opposing membranes assemble to form a trans-SNARE complex, an extended, parallel four alpha-helical bundle that drives membrane fusion. VAMP8 is a SNARE involved in autophagy through the direct control …	Vesicle-associated membrane protein 8 OS=Homo sapiens GN=VAMP8 PE=1 SV=1	1.17	1.445	1.165	1.01007	1.054	0.807339
P30626	SRI	Sorcin; Calcium-binding protein that modulates excitation- contraction coupling in the heart. Contributes to calcium homeostasis in the heart sarcoplasmic reticulum. Modulates the activity of RYR2 calcium channels; EF-hand domain containing	Sorcin OS=Homo sapiens GN=SRI PE=1 SV=1	0.83	1.006	1.026	1.24413	1.18	1.18357
Q2M2I8	AAK1	AP2-associated protein kinase 1; Regulates clathrin-mediated endocytosis by phosphorylating the AP2M1/mu2 subunit of the adaptor protein complex 2 (AP-2) which ensures high affinity binding of AP-2 to cargo membrane proteins during the initial stages of endocytosis. Isoform 1 and isoform 2 display similar levels of kinase activity towards AP2M1. Regulates phosphorylation of other AP-2 subunits as…	AP2-associated protein kinase 1 OS=Homo sapiens GN=AAK1 PE=1 SV=3	0.972	1.348	0.73	1.29405	1.471	1.38468
P23229	ITGA6	Integrin subunit alpha 6; Integrin alpha-6; Integrin alpha-6/beta-1 is a receptor for laminin on platelets. Integrin alpha-6/beta-4 is a receptor for laminin in epithelial cells and it plays a critical structural role in the hemidesmosome (By similarity). ITGA6:ITGB4 binds to NRG1 (via EGF domain) and this binding is essential for NRG1-ERBB signaling. ITGA6:ITGB4 binds to IGF1 and this binding is…	Integrin alpha-6 OS=Homo sapiens GN=ITGA6 PE=1 SV=5	1.01	0.61	0.739	0.881808	0.715	1.41762
Q8TCU6	PREX1	Phosphatidylinositol 3,4,5-trisphosphate-dependent Rac exchanger 1 protein; Functions as a RAC guanine nucleotide exchange factor (GEF), which activates the Rac proteins by exchanging bound GDP for free GTP. Its activity is synergistically activated by phosphatidylinositol 3,4,5-trisphosphate and the beta gamma subunits of heterotrimeric G protein. May function downstream of heterotrimeric G prot…	Phosphatidylinositol 3,4,5-trisphosphate-dependent Rac exchanger 1 protein OS=Homo sapiens GN=PREX1 PE=1 SV=3	1.064	1.362	1.078	0.977558	1.284	0.988728
O75563	SKAP2	Src kinase-associated phosphoprotein 2; May be involved in B-cell and macrophage adhesion processes. In B-cells, may act by coupling the B-cell receptor (BCR) to integrin activation. May play a role in src signaling pathway; Belongs to the SKAP family	Src kinase-associated phosphoprotein 2 OS=Homo sapiens GN=SKAP2 PE=1 SV=1	1.214	0.77	0.764	0.684783	0.757	0.887545
Q96M27	PRRC1	Protein PRRC1; Proline rich coiled-coil 1; Belongs to the PRRC1 family	Protein PRRC1 OS=Homo sapiens GN=PRRC1 PE=1 SV=1	0.764	1.137	0.936	0.89965	0.941	0.830275
Q96QR8	PURB	Transcriptional activator protein Pur-beta; Has capacity to bind repeated elements in single- stranded DNA such as the purine-rich single strand of the PUR element located upstream of the MYC gene. Plays a role in the control of vascular smooth muscle (VSM) alpha-actin gene transcription as repressor in myoblasts and fibroblasts. Participates in transcriptional and translational regulation of alp…	Transcriptional activator protein Pur-beta OS=Homo sapiens GN=PURB PE=1 SV=3	0.94	1.581	0.842	0.67429	0.85	1.2252
O43719	HTATSF1	HIV Tat-specific factor 1; Functions as a general transcription factor playing a role in the process of transcriptional elongation. May mediate the reciprocal stimulatory effect of splicing on transcriptional elongation. In case of infection by HIV-1, it is up-regulated by the HIV-1 proteins NEF and gp120, acts as a cofactor required for the Tat-enhanced transcription of the virus; RNA binding mo…	HIV Tat-specific factor 1 OS=Homo sapiens GN=HTATSF1 PE=1 SV=1	1.058	0.776	1.421	1.25073	1.363	0.981467
Q15746	MYLK	Myosin light chain kinase, smooth muscle; Calcium/calmodulin-dependent myosin light chain kinase implicated in smooth muscle contraction via phosphorylation of myosin light chains (MLC). Also regulates actin-myosin interaction through a non-kinase activity. Phosphorylates PTK2B/PYK2 and myosin light-chains. Involved in the inflammatory response (e.g. apoptosis, vascular permeability, leukocyte di…	Myosin light chain kinase, smooth muscle OS=Homo sapiens GN=MYLK PE=1 SV=4	0.788	0.644	0.469	0.97177	0.75	1.06045
P14174	MIF	Macrophage migration inhibitory factor; Pro-inflammatory cytokine. Involved in the innate immune response to bacterial pathogens. The expression of MIF at sites of inflammation suggests a role as mediator in regulating the function of macrophages in host defense. Counteracts the anti- inflammatory activity of glucocorticoids. Has phenylpyruvate tautomerase and dopachrome tautomerase activity (in …	Macrophage migration inhibitory factor OS=Homo sapiens GN=MIF PE=1 SV=4	0.617	0.221	1.025	1.03487	1.41	1.19711
Q9BQ61	C19orf43	Telomerase RNA component interacting RNase; Exoribonuclease that is part of the telomerase RNA 3' end processing complex and which has the ability to all four unpaired RNA nucleotides from 5' end or 3' end with higher efficiency for purine bases	Uncharacterized protein C19orf43 OS=Homo sapiens GN=C19orf43 PE=1 SV=1	0.905	1.591	1.542	1.08042	1.369	0.912809
Q0ZGT2	NEXN	Nexilin f-actin binding protein; Nexilin; Involved in regulating cell migration through association with the actin cytoskeleton. Has an essential role in the maintenance of Z line and sarcomere integrity; I-set domain containing	Nexilin OS=Homo sapiens GN=NEXN PE=1 SV=1	1.386	0.763	0.684	0.859113	0.672	1.28374
Q14739	LBR	Delta14-sterol reductase (lamin-B receptor); Lamin-B receptor; Anchors the lamina and the heterochromatin to the inner nuclear membrane; Tudor domain containing	Lamin-B receptor OS=Homo sapiens GN=LBR PE=1 SV=2	1.018	0.999	1.357	1.4495	1.408	0.900463
P36542	ATP5C1	ATP synthase subunit gamma, mitochondrial; Mitochondrial membrane ATP synthase (F(1)F(0) ATP synthase or Complex V) produces ATP from ADP in the presence of a proton gradient across the membrane which is generated by electron transport complexes of the respiratory chain. F-type ATPases consist of two structural domains, F(1) - containing the extramembraneous catalytic core, and F(0) - containing …	ATP synthase subunit gamma, mitochondrial OS=Homo sapiens GN=ATP5C1 PE=1 SV=1	1.075	0.926	1.228	0.891423	1.073	0.947368
P62318	SNRPD3	Small nuclear ribonucleoprotein Sm D3; Core component of the spliceosomal U1, U2, U4 and U5 small nuclear ribonucleoproteins (snRNPs), the building blocks of the spliceosome. Thereby, plays an important role in the splicing of cellular pre-mRNAs. Most spliceosomal snRNPs contain a common set of Sm proteins SNRPB, SNRPD1, SNRPD2, SNRPD3, SNRPE, SNRPF and SNRPG that assemble in a heptameric protein…	Small nuclear ribonucleoprotein Sm D3 OS=Homo sapiens GN=SNRPD3 PE=1 SV=1	0.524	0.387	1.184	1.24409	1.399	0.888167
P83731	RPL24	Large subunit ribosomal protein l24e; Ribosomal protein L24; Belongs to the eukaryotic ribosomal protein eL24 family	60S ribosomal protein L24 OS=Homo sapiens GN=RPL24 PE=1 SV=1	1.085	1.12	1.073	0.892625	1.51	0.584527
P24844	MYL9	Myosin regulatory light polypeptide 9; Myosin regulatory subunit that plays an important role in regulation of both smooth muscle and nonmuscle cell contractile activity via its phosphorylation. Implicated in cytokinesis, receptor capping, and cell locomotion; EF-hand domain containing	Myosin regulatory light polypeptide 9 OS=Homo sapiens GN=MYL9 PE=1 SV=4	0.637	0.465	0.362	0.977934	0.636	0.804533
O94906	PRPF6	Pre-mRNA-processing factor 6; Involved in pre-mRNA splicing as component of the U4/U6- U5 tri-snRNP complex, one of the building blocks of the spliceosome. Enhances dihydrotestosterone-induced transactivation activity of AR, as well as dexamethasone-induced transactivation activity of NR3C1, but does not affect estrogen-induced transactivation; U5 small nucleolar ribonucleoprotein	Pre-mRNA-processing factor 6 OS=Homo sapiens GN=PRPF6 PE=1 SV=1	0.965	1.696	1.024	1.05763	1.237	1.26005
Q5T447	HECTD3	E3 ubiquitin-protein ligase HECTD3; E3 ubiquitin ligases accepts ubiquitin from an E2 ubiquitin-conjugating enzyme in the form of a thioester and then directly transfers the ubiquitin to targeted substrates. Mediates ubiquitination of TRIOBP and its subsequent proteasomal degradation, thus faciliting cell cycle progression by regulating the turn-over of TRIOBP. Mediates also ubiquitination of STX…	E3 ubiquitin-protein ligase HECTD3 OS=Homo sapiens GN=HECTD3 PE=1 SV=1	0.834	0.926	0.709	1.18462	1.046	1.21176
Q8NBJ5	COLGALT1	Procollagen galactosyltransferase 1; Beta-galactosyltransferase that transfers beta-galactose to hydroxylysine residues of type I collagen. By acting on collagen glycosylation, facilitates the formation of collagen triple helix; Belongs to the glycosyltransferase 25 family	Procollagen galactosyltransferase 1 OS=Homo sapiens GN=COLGALT1 PE=1 SV=1	1.149	1.23	0.854	1.06556	1.349	1.55234
P62942	FKBP1A	Peptidyl-prolyl cis-trans isomerase FKBP1A; Keeps in an inactive conformation TGFBR1, the TGF-beta type I serine/threonine kinase receptor, preventing TGF-beta receptor activation in absence of ligand. Recruits SMAD7 to ACVR1B which prevents the association of SMAD2 and SMAD3 with the activin receptor complex, thereby blocking the activin signal. May modulate the RYR1 calcium channel activity. PP…	Peptidyl-prolyl cis-trans isomerase FKBP1A OS=Homo sapiens GN=FKBP1A PE=1 SV=2	0.693	1.443	1.143	0.829426	0.823	0.771532
P33176	KIF5B	Kinesin family member 5b; Kinesin-1 heavy chain; Microtubule-dependent motor required for normal distribution of mitochondria and lysosomes. Can induce formation of neurite-like membrane protrusions in non-neuronal cells in a ZFYVE27-dependent manner (By similarity). Regulates centrosome and nuclear positioning during mitotic entry. During the G2 phase of the cell cycle in a BICD2-dependent manne…	Kinesin-1 heavy chain OS=Homo sapiens GN=KIF5B PE=1 SV=1	0.912	0.901	0.645	1.05599	1.007	1.02591
O00487	PSMD14	26S proteasome non-ATPase regulatory subunit 14; Component of the 26S proteasome, a multiprotein complex involved in the ATP-dependent degradation of ubiquitinated proteins. This complex plays a key role in the maintenance of protein homeostasis by removing misfolded or damaged proteins, which could impair cellular functions, and by removing proteins whose functions are no longer required. Theref…	26S proteasome non-ATPase regulatory subunit 14 OS=Homo sapiens GN=PSMD14 PE=1 SV=1	0.858	1.295	1.334	0.811011	1.052	0.905303
O75494	SRSF10	Fus-interacting serine-arginine-rich protein 1; Serine/arginine-rich splicing factor 10; Splicing factor that in its dephosphorylated form acts as a general repressor of pre-mRNA splicing. Seems to interfere with the U1 snRNP 5'-splice recognition of SNRNP70. Required for splicing repression in M-phase cells and after heat shock. Also acts as a splicing factor that specifically promotes exon skip…	Serine/arginine-rich splicing factor 10 OS=Homo sapiens GN=SRSF10 PE=1 SV=1	1.227	1.428	1.387	1.09481	1.104	1.03951
P84103	SRSF3	Serine/arginine-rich splicing factor 3; Splicing factor that specifically promotes exon- inclusion during alternative splicing. Interaction with YTHDC1, a RNA-binding protein that recognizes and binds N6-methyladenosine (m6A)-containing RNAs, promotes recruitment of SRSF3 to its mRNA-binding elements adjacent to m6A sites, leading to exon-inclusion during alternative splicing. Also functions as e…	Serine/arginine-rich splicing factor 3 OS=Homo sapiens GN=SRSF3 PE=1 SV=1	0.936	0.997	1.073	1.06571	1.213	0.761355
Q2TAY7	SMU1	SMU1, DNA replication regulator and spliceosomal factor; WD40 repeat-containing protein SMU1; Auxiliary spliceosomal protein that regulates selection of alternative splice sites in a small set of target pre-mRNA species (Probable). Regulates alternative splicing of the HSPG2 pre-mRNA (By similarity). Required for normal mitotic spindle assembly and normal progress through mitosis. Required for no…	WD40 repeat-containing protein SMU1 OS=Homo sapiens GN=SMU1 PE=1 SV=2	1.123	1.346	0.944	1.25139	1.463	1.00082
O75489	NDUFS3	NADH dehydrogenase [ubiquinone] iron-sulfur protein 3, mitochondrial; Core subunit of the mitochondrial membrane respiratory chain NADH dehydrogenase (Complex I) that is believed to belong to the minimal assembly required for catalysis. Complex I functions in the transfer of electrons from NADH to the respiratory chain. The immediate electron acceptor for the enzyme is believed to be ubiquinone (…	NADH dehydrogenase [ubiquinone] iron-sulfur protein 3, mitochondrial OS=Homo sapiens GN=NDUFS3 PE=1 SV=1	1.186	0.968	1.119	0.952716	1.336	1.37476
P07332	FES	Tyrosine-protein kinase Fes/Fps; Tyrosine-protein kinase that acts downstream of cell surface receptors and plays a role in the regulation of the actin cytoskeleton, microtubule assembly, cell attachment and cell spreading. Plays a role in FCER1 (high affinity immunoglobulin epsilon receptor)-mediated signaling in mast cells. Acts down- stream of the activated FCER1 receptor and the mast/stem cel…	Tyrosine-protein kinase Fes/Fps OS=Homo sapiens GN=FES PE=1 SV=3	1.075	0.829	0.93	1.18554	1.081	1.28798
Q15428	SF3A2	Splicing factor 3A subunit 2; Subunit of the splicing factor SF3A required for 'A' complex assembly formed by the stable binding of U2 snRNP to the branchpoint sequence (BPS) in pre-mRNA. Sequence independent binding of SF3A/SF3B complex upstream of the branch site is essential, it may anchor U2 snRNP to the pre-mRNA. May also be involved in the assembly of the 'E' complex; Belongs to the SF3A2 f…	Splicing factor 3A subunit 2 OS=Homo sapiens GN=SF3A2 PE=1 SV=2	0.867	2.18	1.08	1.05455	1.252	0.849788
Q9Y3C8	UFC1	Ubiquitin-fold modifier-conjugating enzyme 1; E2-like enzyme which forms an intermediate with UFM1 via a thioester linkage	Ubiquitin-fold modifier-conjugating enzyme 1 OS=Homo sapiens GN=UFC1 PE=1 SV=3	0.867	1.144	0.715	0.919469	0.863	0.812219
P56537	EIF6	Eukaryotic translation initiation factor 6; Binds to the 60S ribosomal subunit and prevents its association with the 40S ribosomal subunit to form the 80S initiation complex in the cytoplasm. Behaves as a stimulatory translation initiation factor downstream insulin/growth factors. Is also involved in ribosome biogenesis. Associates with pre-60S subunits in the nucleus and is involved in its nucle…	Eukaryotic translation initiation factor 6 OS=Homo sapiens GN=EIF6 PE=1 SV=1	0.94	1.092	2.004	1.28313	1.301	0.771046
O60832	DKC1	H/ACA ribonucleoprotein complex subunit 4; Isoform 1: Required for ribosome biogenesis and telomere maintenance. Probable catalytic subunit of H/ACA small nucleolar ribonucleoprotein (H/ACA snoRNP) complex, which catalyzes pseudouridylation of rRNA. This involves the isomerization of uridine such that the ribose is subsequently attached to C5, instead of the normal N1. Each rRNA can contain up to…	H/ACA ribonucleoprotein complex subunit 4 OS=Homo sapiens GN=DKC1 PE=1 SV=3	1.431	1.508	1.059	1.46221	1.269	0.838214
Q6P2E9	EDC4	Enhancer of mRNA-decapping protein 4; In the process of mRNA degradation, seems to play a role in mRNA decapping. Component of a complex containing DCP2 and DCP1A which functions in decapping of ARE-containing mRNAs. Promotes complex formation between DCP1A and DCP2. Enhances the catalytic activity of DCP2 (in vitro); WD repeat domain containing	Enhancer of mRNA-decapping protein 4 OS=Homo sapiens GN=EDC4 PE=1 SV=1	0.859	1.481	1.128	1.25208	1.262	1.06524
P82909	MRPS36	28S ribosomal protein S36, mitochondrial; Mitochondrial ribosomal protein S36	28S ribosomal protein S36, mitochondrial OS=Homo sapiens GN=MRPS36 PE=1 SV=2	0.832	1.447	1.075	1.07058	1.199	0.915842
Q9H1E3	NUCKS1	Nuclear ubiquitous casein and cyclin-dependent kinase substrate 1; Nuclear casein kinase and cyclin dependent kinase substrate 1	Nuclear ubiquitous casein and cyclin-dependent kinase substrate 1 OS=Homo sapiens GN=NUCKS1 PE=1 SV=1	1.123	1.716	1.394	0.782528	1.941	0.833479
Q08J23	NSUN2	NOP2/Sun RNA methyltransferase family member 2; tRNA (cytosine(34)-C(5))-methyltransferase; RNA methyltransferase that methylates tRNAs, and possibly RNA polymerase III transcripts. Methylates cytosine to 5- methylcytosine (m5C) at positions 34 and 48 of intron-containing tRNA(Leu)(CAA) precursors, and at positions 48, 49 and 50 of tRNA(Gly)(GCC) precursors. May act downstream of Myc to regulate …	tRNA (cytosine(34)-C(5))-methyltransferase OS=Homo sapiens GN=NSUN2 PE=1 SV=2	0.961	1.142	0.993	1.08004	1.326	0.969817
Q92973	TNPO1	Transportin-1; Functions in nuclear protein import as nuclear transport receptor. Serves as receptor for nuclear localization signals (NLS) in cargo substrates. Is thought to mediate docking of the importin/substrate complex to the nuclear pore complex (NPC) through binding to nucleoporin and the complex is subsequently translocated through the pore by an energy requiring, Ran-dependent mechanism…	Transportin-1 OS=Homo sapiens GN=TNPO1 PE=1 SV=2	0.939	0.969	0.625	1.18182	1.074	0.807074
Q9NYU2	UGGT1	UDP-glucose:glycoprotein glucosyltransferase 1; Recognizes glycoproteins with minor folding defects. Reglucosylates single N-glycans near the misfolded part of the protein, thus providing quality control for protein folding in the endoplasmic reticulum. Reglucosylated proteins are recognized by calreticulin for recycling to the endoplasmic reticulum and refolding or degradation; UDP-glucose glyco…	UDP-glucose:glycoprotein glucosyltransferase 1 OS=Homo sapiens GN=UGGT1 PE=1 SV=3	0.928	1.146	0.774	1.03715	1.054	0.994715
O15145	ARPC3	Actin-related protein 2/3 complex subunit 3; Functions as component of the Arp2/3 complex which is involved in regulation of actin polymerization and together with an activating nucleation-promoting factor (NPF) mediates the formation of branched actin networks; Belongs to the ARPC3 family	Actin-related protein 2/3 complex subunit 3 OS=Homo sapiens GN=ARPC3 PE=1 SV=3	0.814	1.311	1.446	1.04881	1.042	0.786606
Q08257	CRYZ	Nadph:quinone reductase; Quinone oxidoreductase; Does not have alcohol dehydrogenase activity. Binds NADP and acts through a one-electron transfer process. Orthoquinones, such as 1,2-naphthoquinone or 9,10-phenanthrenequinone, are the best substrates (in vitro). May act in the detoxification of xenobiotics. Interacts with (AU)-rich elements (ARE) in the 3'-UTR of target mRNA species. Enhances the…	Quinone oxidoreductase OS=Homo sapiens GN=CRYZ PE=1 SV=1	0.651	1.061	0.996	1.0929	1.142	1.15152
Q969G3	SMARCE1	Swi/snf related, matrix associated, actin dependent regulator of chromatin, subfamily e, member 1; SWI/SNF-related matrix-associated actin-dependent regulator of chromatin subfamily E member 1; Involved in transcriptional activation and repression of select genes by chromatin remodeling (alteration of DNA-nucleosome topology). Component of SWI/SNF chromatin remodeling complexes that carry out key…	SWI/SNF-related matrix-associated actin-dependent regulator of chromatin subfamily E member 1 OS=Homo sapiens GN=SMARCE1 PE=1 SV=2	1.027	1.136	1.081	1.0534	1.326	1.28883
P08240	SRPR	Signal recognition particle receptor subunit alpha; Component of the SRP (signal recognition particle) receptor. Ensures, in conjunction with the signal recognition particle, the correct targeting of the nascent secretory proteins to the endoplasmic reticulum membrane system	Signal recognition particle receptor subunit alpha OS=Homo sapiens GN=SRPRA PE=1 SV=2	1.135	0.824	1.409	1.17169	1.126	1.18107
Q92556	ELMO1	Engulfment and cell motility protein 1; Involved in cytoskeletal rearrangements required for phagocytosis of apoptotic cells and cell motility. Acts in association with DOCK1 and CRK. Was initially proposed to be required in complex with DOCK1 to activate Rac Rho small GTPases. May enhance the guanine nucleotide exchange factor (GEF) activity of DOCK1	Engulfment and cell motility protein 1 OS=Homo sapiens GN=ELMO1 PE=1 SV=2	0.929	0.784	0.789	1.1959	1.172	0.767249
Q6NUK1	SLC25A24	Solute carrier family 25 (mitochondrial phosphate transporter), member 23/24/25/41; Calcium-binding mitochondrial carrier protein SCaMC-1; Calcium-dependent mitochondrial solute carrier. Mediates the reversible, electroneutral exchange of Mg-ATP or Mg-ADP against phosphate ions, catalyzing the net uptake or efflux of adenine nucleotides across the mitochondrial inner membrane. Nucleotide transpor…	Calcium-binding mitochondrial carrier protein SCaMC-1 OS=Homo sapiens GN=SLC25A24 PE=1 SV=2	1.415	1.228	1.085	1.40482	1.264	1.38347
Q9P270	SLAIN2	Slain motif-containing protein 1/2; SLAIN motif-containing protein 2; Binds to the plus end of microtubules and regulates microtubule dynamics and microtubule organization. Promotes cytoplasmic microtubule nucleation and elongation. Required for normal structure of the microtubule cytoskeleton during interphase	SLAIN motif-containing protein 2 OS=Homo sapiens GN=SLAIN2 PE=1 SV=2	1.058	0.666	0.953	0.861111	1.017	1.58544
O15355	PPM1G	Protein phosphatase, Mg2+/Mn2+ dependent 1G; Belongs to the PP2C family	Protein phosphatase 1G OS=Homo sapiens GN=PPM1G PE=1 SV=1	1.053	1.206	1.183	1.24346	1.482	1.1621
Q13243	SRSF5	Splicing factor, arginine/serine-rich 4/5/6; Serine/arginine-rich splicing factor 5; Plays a role in constitutive splicing and can modulate the selection of alternative splice sites; RNA binding motif containing	Serine/arginine-rich splicing factor 5 OS=Homo sapiens GN=SRSF5 PE=1 SV=1	0.699	2.764	1.341	0.837233	1.491	1.11915
Q00013	MPP1	55 kDa erythrocyte membrane protein; Essential regulator of neutrophil polarity. Regulates neutrophil polarization by regulating AKT1 phosphorylation through a mechanism that is independent of PIK3CG activity (By similarity); Membrane associated guanylate kinases	55 kDa erythrocyte membrane protein OS=Homo sapiens GN=MPP1 PE=1 SV=2	0.673	0.896	0.707	0.983683	0.806	1.18839
P51159	RAB27A	Ras-related protein Rab-27A; Plays a role in cytotoxic granule exocytosis in lymphocytes. Required for both granule maturation and granule docking and priming at the immunologic synapse; RAB, member RAS oncogene GTPases	Ras-related protein Rab-27A OS=Homo sapiens GN=RAB27A PE=1 SV=3	0.728	0.692	0.757	1.3056	1.737	2.87539
O75396	SEC22B	Vesicle-trafficking protein SEC22b; SNARE involved in targeting and fusion of ER-derived transport vesicles with the Golgi complex as well as Golgi-derived retrograde transport vesicles with the ER; Belongs to the synaptobrevin family	Vesicle-trafficking protein SEC22b OS=Homo sapiens GN=SEC22B PE=1 SV=4	1.321	1.084	0.766	1.09309	1.102	1.03293
P09661	SNRPA1	U2 small nuclear ribonucleoprotein A; This protein is associated with sn-RNP U2. It helps the A' protein to bind stem loop IV of U2 snRNA; Belongs to the U2 small nuclear ribonucleoprotein A family	U2 small nuclear ribonucleoprotein A' OS=Homo sapiens GN=SNRPA1 PE=1 SV=2	0.912	0.903	1.366	0.973477	1.312	0.92911
Q14344	GNA13	Guanine nucleotide-binding protein subunit alpha-13; Guanine nucleotide-binding proteins (G proteins) are involved as modulators or transducers in various transmembrane signaling systems. Activates effector molecule RhoA by binding and activating RhoGEFs (ARHGEF1/p115RhoGEF, ARHGEF11/PDZ-RhoGEF and ARHGEF12/LARG). GNA13-dependent Rho signaling subsequently regulates transcription factor AP-1 (act…	Guanine nucleotide-binding protein subunit alpha-13 OS=Homo sapiens GN=GNA13 PE=1 SV=2	1.019	0.859	0.634	1.26082	1.111	1.216
P61254	RPL26	Large subunit ribosomal protein l26e; Component of the large ribosomal subunit	60S ribosomal protein L26 OS=Homo sapiens GN=RPL26 PE=1 SV=1	0.83	0.562	1.079	0.995726	1.254	1.3619
Q8N392	ARHGAP18	Rho gtpase-activating protein 18/28/40; Rho GTPase-activating protein 18; Rho GTPase activating protein that suppresses F-actin polymerization by inhibiting Rho. Rho GTPase activating proteins act by converting Rho-type GTPases to an inactive GDP-bound state. Plays a key role in tissue tension and 3D tissue shape by regulating cortical actomyosin network formation. Acts downstream of YAP1 and inh…	Rho GTPase-activating protein 18 OS=Homo sapiens GN=ARHGAP18 PE=1 SV=3	1.203	0.696	0.924	1.2876	0.849	1.07947
O43175	PHGDH	D-3-phosphoglycerate dehydrogenase; Catalyzes the reversible oxidation of 3-phospho-D- glycerate to 3-phosphonooxypyruvate, the first step of the phosphorylated L-serine biosynthesis pathway. Also catalyzes the reversible oxidation of 2-hydroxyglutarate to 2-oxoglutarate and the reversible oxidation of (S)-malate to oxaloacetate; Belongs to the D-isomer specific 2-hydroxyacid dehydrogenase family	D-3-phosphoglycerate dehydrogenase OS=Homo sapiens GN=PHGDH PE=1 SV=4	0.948	1.638	1.213	0.847909	1.458	1.11918
Q14566	MCM6	Minichromosome maintenance complex component 6; DNA replication licensing factor MCM6; Acts as component of the MCM2-7 complex (MCM complex) which is the putative replicative helicase essential for 'once per cell cycle' DNA replication initiation and elongation in eukaryotic cells. The active ATPase sites in the MCM2-7 ring are formed through the interaction surfaces of two neighboring subunits s…	DNA replication licensing factor MCM6 OS=Homo sapiens GN=MCM6 PE=1 SV=1	0.969	1.294	0.978	1.28862	1.219	0.864117
P49756	RBM25	RNA-binding protein 25; RNA-binding protein that acts as a regulator of alternative pre-mRNA splicing. Involved in apoptotic cell death through the regulation of the apoptotic factor BCL2L1 isoform expression. Modulates the ratio of proapoptotic BCL2L1 isoform S to antiapoptotic BCL2L1 isoform L mRNA expression. When overexpressed, stimulates proapoptotic BCL2L1 isoform S 5'-splice site (5'-ss) s…	RNA-binding protein 25 OS=Homo sapiens GN=RBM25 PE=1 SV=3	0.818	1.098	1.085	0.997914	1.253	0.748476
P20042	EIF2S2	Eukaryotic translation initiation factor 2 subunit 2; eIF-2 functions in the early steps of protein synthesis by forming a ternary complex with GTP and initiator tRNA. This complex binds to a 40S ribosomal subunit, followed by mRNA binding to form a 43S preinitiation complex. Junction of the 60S ribosomal subunit to form the 80S initiation complex is preceded by hydrolysis of the GTP bound to eIF…	Eukaryotic translation initiation factor 2 subunit 2 OS=Homo sapiens GN=EIF2S2 PE=1 SV=2	1.131	1.245	1.102	1.12857	1.087	0.856
Q9H223	EHD4	EH domain-containing protein 4; ATP- and membrane-binding protein that probably controls membrane reorganization/tubulation upon ATP hydrolysis. Plays a role in early endosomal transport; EF-hand domain containing	EH domain-containing protein 4 OS=Homo sapiens GN=EHD4 PE=1 SV=1	1.109	1.042	0.893	1.08531	1.092	0.671689
O43776	NARS	Asparagine--tRNA ligase, cytoplasmic; Aminoacyl tRNA synthetases, Class II	Asparagine--tRNA ligase, cytoplasmic OS=Homo sapiens GN=NARS PE=1 SV=1	0.916	1.144	1.02	1.08343	1.147	0.59596
P24158	PRTN3	Myeloblastin; Serine protease that degrades elastin, fibronectin, laminin, vitronectin, and collagen types I, III, and IV (in vitro). By cleaving and activating receptor F2RL1/PAR-2, enhances endothelial cell barrier function and thus vascular integrity during neutrophil transendothelial migration. May play a role in neutrophil transendothelial migration, probably when associated with CD177; Belo…	Myeloblastin OS=Homo sapiens GN=PRTN3 PE=1 SV=3	1.367	0.662	1.048	1.29263	1.593	1.51835
Q9UL25	RAB21	Ras-related protein Rab-21; Regulates integrin internalization and recycling, but does not influence the traffic of endosomally translocated receptors in general. As a result, may regulate cell adhesion and migration (By similarity). During the mitosis of adherent cells, controls the endosomal trafficking of integrins which is required for the successful completion of cytokinesis. Involved in neu…	Ras-related protein Rab-21 OS=Homo sapiens GN=RAB21 PE=1 SV=3	1.192	0.846	0.43	0.957105	0.899	1.1457
P09543	CNP	2',3'-cyclic-nucleotide 3'-phosphodiesterase; May participate in RNA metabolism in the myelinating cell, CNP is the third most abundant protein in central nervous system myelin	2',3'-cyclic-nucleotide 3'-phosphodiesterase OS=Homo sapiens GN=CNP PE=1 SV=2	0.854	0.825	1.072	1.1404	0.993	1.03068
Q16822	PCK2	Phosphoenolpyruvate carboxykinase [GTP], mitochondrial; Catalyzes the conversion of oxaloacetate (OAA) to phosphoenolpyruvate (PEP), the rate-limiting step in the metabolic pathway that produces glucose from lactate and other precursors derived from the citric acid cycle; Belongs to the phosphoenolpyruvate carboxykinase [GTP] family	Phosphoenolpyruvate carboxykinase [GTP], mitochondrial OS=Homo sapiens GN=PCK2 PE=1 SV=3	1.172	1.428	0.802	1.47627	1.197	1.6958
Q16762	TST	Thiosulfate/3-mercaptopyruvate sulfurtransferase; Thiosulfate sulfurtransferase; Formation of iron-sulfur complexes, cyanide detoxification or modification of sulfur-containing enzymes. Other thiol compounds, besides cyanide, can act as sulfur ion acceptors. Also has weak mercaptopyruvate sulfurtransferase (MST) activity (By similarity). Together with MRPL18, acts as a mitochondrial import factor…	Thiosulfate sulfurtransferase OS=Homo sapiens GN=TST PE=1 SV=4	0.927	1.306	0.828	0.983176	0.864	1.00716
Q9H0C8	ILKAP	Integrin-linked kinase-associated serine/threonine phosphatase 2C; Protein phosphatase that may play a role in regulation of cell cycle progression via dephosphorylation of its substrates whose appropriate phosphorylation states might be crucial for cell proliferation. Selectively associates with integrin linked kinase (ILK), to modulate cell adhesion and growth factor signaling. Inhibits the ILK…	Integrin-linked kinase-associated serine/threonine phosphatase 2C OS=Homo sapiens GN=ILKAP PE=1 SV=1	1.205	1.249	1.038	0.929469	1.642	1.42395
Q96C24	SYTL4	Synaptotagmin-like protein 4; Modulates exocytosis of dense-core granules and secretion of hormones in the pancreas and the pituitary. Interacts with vesicles containing negatively charged phospholipids in a Ca(2+)-independent manner (By similarity); Synaptotagmin like tandem C2 proteins	Synaptotagmin-like protein 4 OS=Homo sapiens GN=SYTL4 PE=1 SV=2	1.071	0.634	0.502	0.838264	0.731	1.17934
O75323	GBAS	Protein NipSnap homolog 2; May act as a positive regulator of L-type calcium channels; Belongs to the NipSnap family	Protein NipSnap homolog 2 OS=Homo sapiens GN=NIPSNAP2 PE=1 SV=1	1.686	1.035	1.007	1.19346	1.375	1.26735
P61020	RAB5B	Ras-related protein Rab-5B; Protein transport. Probably involved in vesicular traffic (By similarity); Belongs to the small GTPase superfamily. Rab family	Ras-related protein Rab-5B OS=Homo sapiens GN=RAB5B PE=1 SV=1	1.357	0.752	1.219	1.09784	1.22	1.91187
P42704	LRPPRC	Leucine-rich PPR motif-containing protein, mitochondrial; May play a role in RNA metabolism in both nuclei and mitochondria. In the nucleus binds to HNRPA1-associated poly(A) mRNAs and is part of nmRNP complexes at late stages of mRNA maturation which are possibly associated with nuclear mRNA export. May bind mature mRNA in the nucleus outer membrane. In mitochondria binds to poly(A) mRNA. Plays …	Leucine-rich PPR motif-containing protein, mitochondrial OS=Homo sapiens GN=LRPPRC PE=1 SV=3	1.324	1.275	1.317	1.19251	1.272	1.12195
O76074	PDE5A	cGMP-specific 3',5'-cyclic phosphodiesterase; Plays a role in signal transduction by regulating the intracellular concentration of cyclic nucleotides. This phosphodiesterase catalyzes the specific hydrolysis of cGMP to 5'- GMP. Specifically regulates nitric-oxide-generated cGMP; Phosphodiesterases	cGMP-specific 3',5'-cyclic phosphodiesterase OS=Homo sapiens GN=PDE5A PE=1 SV=2	1.21	0.69	0.888	1.13152	0.733	1.05068
Q92882	OSTF1	Osteoclast-stimulating factor 1; Induces bone resorption, acting probably through a signaling cascade which results in the secretion of factor(s) enhancing osteoclast formation and activity; Ankyrin repeat domain containing	Osteoclast-stimulating factor 1 OS=Homo sapiens GN=OSTF1 PE=1 SV=2	1.243	0.936	1.452	0.986473	0.997	0.932384
Q6P4A8	PLBD1	Phospholipase b domain containing 1; Phospholipase B-like 1; In view of the small size of the putative binding pocket, it has been proposed that it may act as an amidase or a peptidase (By similarity). Exhibits a weak phospholipase activity, acting on various phospholipids, including phosphatidylcholine, phosphatidylinositol, phosphatidylethanolamine and lysophospholipids	Phospholipase B-like 1 OS=Homo sapiens GN=PLBD1 PE=1 SV=2	1.038	0.758	0.957	0.911243	1.678	0.843725
P17174	GOT1	Aspartate aminotransferase, cytoplasmic; Biosynthesis of L-glutamate from L-aspartate or L- cysteine. Important regulator of levels of glutamate, the major excitatory neurotransmitter of the vertebrate central nervous system. Acts as a scavenger of glutamate in brain neuroprotection. The aspartate aminotransferase activity is involved in hepatic glucose synthesis during development and in adipocy…	Aspartate aminotransferase, cytoplasmic OS=Homo sapiens GN=GOT1 PE=1 SV=3	1.12	0.537	0.918	1.33604	1.205	1.35125
Q9UIJ7	AK3	GTP:AMP phosphotransferase AK3, mitochondrial; Involved in maintaining the homeostasis of cellular nucleotides by catalyzing the interconversion of nucleoside phosphates. Has GTP:AMP phosphotransferase and ITP:AMP phosphotransferase activities; Belongs to the adenylate kinase family. AK3 subfamily	GTP:AMP phosphotransferase AK3, mitochondrial OS=Homo sapiens GN=AK3 PE=1 SV=4	1.205	0.869	1.082	0.868035	0.811	0.960808
Q6P589	TNFAIP8L2	Tumor necrosis factor alpha-induced protein 8-like protein 2; Acts as a negative regulator of innate and adaptive immunity by maintaining immune homeostasis. Negative regulator of Toll-like receptor and T-cell receptor function. Prevents hyperresponsiveness of the immune system and maintains immune homeostasis. Inhibits JUN/AP1 and NF-kappa-B activation. Promotes Fas-induced apoptosis (By similar…	Tumor necrosis factor alpha-induced protein 8-like protein 2 OS=Homo sapiens GN=TNFAIP8L2 PE=1 SV=1	1.129	1.094	1.096	0.992543	1.283	0.675912
O75594	PGLYRP1	Peptidoglycan recognition protein 1; Pattern receptor that binds to murein peptidoglycans (PGN) of Gram-positive bacteria. Has bactericidal activity towards Gram-positive bacteria. May kill Gram-positive bacteria by interfering with peptidoglycan biosynthesis. Binds also to Gram- negative bacteria, and has bacteriostatic activity towards Gram- negative bacteria. Plays a role in innate immunity; P…	Peptidoglycan recognition protein 1 OS=Homo sapiens GN=PGLYRP1 PE=1 SV=1	1.649	0.49	0.665	2.09275	1.231	1.30431
P30048	PRDX3	Thioredoxin-dependent peroxide reductase, mitochondrial; Thiol-specific peroxidase that catalyzes the reduction of hydrogen peroxide and organic hydroperoxides to water and alcohols, respectively. Plays a role in cell protection against oxidative stress by detoxifying peroxides. Acts synergistically with MAP3K13 to regulate the activation of NF-kappa-B in the cytosol; Peroxiredoxins	Thioredoxin-dependent peroxide reductase, mitochondrial OS=Homo sapiens GN=PRDX3 PE=1 SV=3	1.095	1.029	0.671	0.723549	1.199	0.967005
P55263	ADK	Adenosine kinase; ATP dependent phosphorylation of adenosine and other related nucleoside analogs to monophosphate derivatives. Serves as a potential regulator of concentrations of extracellular adenosine and intracellular adenine nucleotides; Belongs to the carbohydrate kinase PfkB family	Adenosine kinase OS=Homo sapiens GN=ADK PE=1 SV=2	0.992	1.021	1.203	1.1437	1.054	1.0348
Q9UHV9	PFDN2	Prefoldin subunit 2; Binds specifically to cytosolic chaperonin (c-CPN) and transfers target proteins to it. Binds to nascent polypeptide chain and promotes folding in an environment in which there are many competing pathways for nonnative proteins; Belongs to the prefoldin subunit beta family	Prefoldin subunit 2 OS=Homo sapiens GN=PFDN2 PE=1 SV=1	0.96	1.014	1.051	1.15258	0.916	0.962709
Q96IU4	ABHD14B	Protein ABHD14B; Has hydrolase activity towards p-nitrophenyl butyrate (in vitro). May activate transcription; Abhydrolase domain containing	Protein ABHD14B OS=Homo sapiens GN=ABHD14B PE=1 SV=1	0.817	0.974	0.67	1.23337	1.077	1.05449
Q9H3G5	CPVL	Vitellogenic carboxypeptidase-like protein; Probable serine carboxypeptidase CPVL; May be involved in the digestion of phagocytosed particles in the lysosome, participation in an inflammatory protease cascade, and trimming of peptides for antigen presentation; M14 carboxypeptidases	Probable serine carboxypeptidase CPVL OS=Homo sapiens GN=CPVL PE=1 SV=2	0.928	2.482	1.027	0.954034	1.25	0.536441
Q92616	GCN1L1	eIF-2-alpha kinase activator GCN1; Acts as a positive activator of the EIF2AK4/GCN2 protein kinase activity in response to amino acid starvation. Forms a complex with EIF2AK4/GCN2 on translating ribosomes; during this process, GCN1 seems to act as a chaperone to facilitate delivery of uncharged tRNAs that enter the A site of ribosomes to the tRNA- binding domain of EIF2AK4/GCN2, and hence stimula…	eIF-2-alpha kinase activator GCN1 OS=Homo sapiens GN=GCN1 PE=1 SV=6	1.064	1.19	0.927	1.29149	1.264	0.976911
P50238	CRIP1	Cysteine-rich protein 1; Seems to have a role in zinc absorption and may function as an intracellular zinc transport protein; LIM domain containing	Cysteine-rich protein 1 OS=Homo sapiens GN=CRIP1 PE=1 SV=3	1.194	1.542	1.226	0.903226	1.239	1.14868
P09012	SNRPA	U1 small nuclear ribonucleoprotein A; Component of the spliceosomal U1 snRNP, which is essential for recognition of the pre-mRNA 5' splice-site and the subsequent assembly of the spliceosome. U1 snRNP is the first snRNP to interact with pre-mRNA. This interaction is required for the subsequent binding of U2 snRNP and the U4/U6/U5 tri-snRNP. SNRPA binds stem loop II of U1 snRNA. In a snRNP-free fo…	U1 small nuclear ribonucleoprotein A OS=Homo sapiens GN=SNRPA PE=1 SV=3	0.809	1.272	1.005	1.3152	1.292	0.762564
P62495	ETF1	Eukaryotic peptide chain release factor subunit 1; Directs the termination of nascent peptide synthesis (translation) in response to the termination codons UAA, UAG and UGA. Component of the transient SURF complex which recruits UPF1 to stalled ribosomes in the context of nonsense-mediated decay (NMD) of mRNAs containing premature stop codons	Eukaryotic peptide chain release factor subunit 1 OS=Homo sapiens GN=ETF1 PE=1 SV=3	0.764	0.573	0.908	0.891098	1.058	1.02034
Q9BVJ7	DUSP23	Dual specificity protein phosphatase 23; Protein phosphatase that mediates dephosphorylation of proteins phosphorylated on Tyr and Ser/Thr residues. In vitro, it can dephosphorylate p44-ERK1 (MAPK3) but not p54 SAPK-beta (MAPK10) in vitro. Able to enhance activation of JNK and p38 (MAPK14); Atypical dual specificity phosphatases	Dual specificity protein phosphatase 23 OS=Homo sapiens GN=DUSP23 PE=1 SV=1	1.092	0.716	0.683	1.11249	1.231	1.27898
Q16775	HAGH	Hydroxyacylglutathione hydrolase, mitochondrial; Thiolesterase that catalyzes the hydrolysis of S-D- lactoyl-glutathione to form glutathione and D-lactic acid; Belongs to the metallo-beta-lactamase superfamily. Glyoxalase II family	Hydroxyacylglutathione hydrolase, mitochondrial OS=Homo sapiens GN=HAGH PE=1 SV=2	0.916	0.75	1.201	1.45349	1.005	1.01396
A6NDG6	PGP	Glycerol-3-phosphate phosphatase; Glycerol-3-phosphate phosphatase hydrolyzing glycerol-3- phosphate into glycerol. Thereby, regulates the cellular levels of glycerol-3-phosphate a metabolic intermediate of glucose, lipid and energy metabolism. Was also shown to have a 2-phosphoglycolate phosphatase activity and a tyrosine-protein phosphatase activity. However, their physiological relevance is un…	Glycerol-3-phosphate phosphatase OS=Homo sapiens GN=PGP PE=1 SV=1	1.062	1.053	0.94	1.68113	1.063	1.16389
Q53T59	HS1BP3	HCLS1-binding protein 3; May be a modulator of IL-2 signaling	HCLS1-binding protein 3 OS=Homo sapiens GN=HS1BP3 PE=1 SV=1	1.262	0.721	0.937	0.949105	0.993	1.41336
P55809	OXCT1	Succinyl-CoA:3-ketoacid coenzyme A transferase 1, mitochondrial; Key enzyme for ketone body catabolism. Transfers the CoA moiety from succinate to acetoacetate. Formation of the enzyme-CoA intermediate proceeds via an unstable anhydride species formed between the carboxylate groups of the enzyme and substrate; Belongs to the 3-oxoacid CoA-transferase family	Succinyl-CoA:3-ketoacid coenzyme A transferase 1, mitochondrial OS=Homo sapiens GN=OXCT1 PE=1 SV=1	0.857	1.429	1.292	1.01019	0.992	1.08662
P21912	SDHB	Succinate dehydrogenase [ubiquinone] iron-sulfur subunit, mitochondrial; Iron-sulfur protein (IP) subunit of succinate dehydrogenase (SDH) that is involved in complex II of the mitochondrial electron transport chain and is responsible for transferring electrons from succinate to ubiquinone (coenzyme Q)	Succinate dehydrogenase [ubiquinone] iron-sulfur subunit, mitochondrial OS=Homo sapiens GN=SDHB PE=1 SV=3	0.992	1.179	0.548	0.75416	1.258	0.972171
P55209	NAP1L1	Nucleosome assembly protein 1-like 1; May be involved in modulating chromatin formation and contribute to regulation of cell proliferation; Belongs to the nucleosome assembly protein (NAP) family	Nucleosome assembly protein 1-like 1 OS=Homo sapiens GN=NAP1L1 PE=1 SV=1	0.835	1.81	0.867	0.975506	0.722	0.743243
P14324	FDPS	Farnesyl pyrophosphate synthase; Key enzyme in isoprenoid biosynthesis which catalyzes the formation of farnesyl diphosphate (FPP), a precursor for several classes of essential metabolites including sterols, dolichols, carotenoids, and ubiquinones. FPP also serves as substrate for protein farnesylation and geranylgeranylation. Catalyzes the sequential condensation of isopentenyl pyrophosphate wit…	Farnesyl pyrophosphate synthase OS=Homo sapiens GN=FDPS PE=1 SV=4	1.257	0.939	0.817	1.37652	1.277	1.24197
Q13618	CUL3	Cullin-3; Core component of multiple cullin-RING-based BCR (BTB- CUL3-RBX1) E3 ubiquitin-protein ligase complexes which mediate the ubiquitination and subsequent proteasomal degradation of target proteins. BCR complexes and ARIH1 collaborate in tandem to mediate ubiquitination of target proteins. As a scaffold protein may contribute to catalysis through positioning of the substrate and the ubiqui…	Cullin-3 OS=Homo sapiens GN=CUL3 PE=1 SV=2	1.073	1.096	0.948	1.40615	1.1	0.908745
O14618	CCS	Copper chaperone for superoxide dismutase; Delivers copper to copper zinc superoxide dismutase (SOD1)	Copper chaperone for superoxide dismutase OS=Homo sapiens GN=CCS PE=1 SV=1	1.067	1.126	1.265	1.07054	0.763	0.920666
P62249	RPS16	Small subunit ribosomal protein s16e; Ribosomal protein S16	40S ribosomal protein S16 OS=Homo sapiens GN=RPS16 PE=1 SV=2	0.723	1.14	1.446	0.817992	1.445	0.821429
Q16401	PSMD5	26S proteasome non-ATPase regulatory subunit 5; Acts as a chaperone during the assembly of the 26S proteasome, specifically of the base subcomplex of the PA700/19S regulatory complex (RC). In the initial step of the base subcomplex assembly is part of an intermediate PSMD5:PSMC2:PSMC1:PSMD2 module which probably assembles with a PSMD10:PSMC4:PSMC5:PAAF1 module followed by dissociation of PSMD5; A…	26S proteasome non-ATPase regulatory subunit 5 OS=Homo sapiens GN=PSMD5 PE=1 SV=3	0.894	0.882	0.919	1.06073	0.937	1.28691
P13804	ETFA	Electron transfer flavoprotein subunit alpha, mitochondrial; Heterodimeric electron transfer flavoprotein that accepts electrons from several mitochondrial dehydrogenases, including acyl-CoA dehydrogenases, glutaryl-CoA and sarcosine dehydrogenase. It transfers the electrons to the main mitochondrial respiratory chain via ETF-ubiquinone oxidoreductase (ETF dehydrogenase). Required for normal mito…	Electron transfer flavoprotein subunit alpha, mitochondrial OS=Homo sapiens GN=ETFA PE=1 SV=1	0.8	1.296	1.146	0.896609	1.036	0.85314
P09110	ACAA1	3-ketoacyl-CoA thiolase, peroxisomal; acetyl-CoA acyltransferase 1	3-ketoacyl-CoA thiolase, peroxisomal OS=Homo sapiens GN=ACAA1 PE=1 SV=2	0.901	1.386	1.01	0.733032	1.181	0.996644
Q9NWH9	SLTM	SAFB-like transcription modulator; When overexpressed, acts as a general inhibitor of transcription that eventually leads to apoptosis; RNA binding motif containing	SAFB-like transcription modulator OS=Homo sapiens GN=SLTM PE=1 SV=2	1.011	1.511	1.455	1.27387	1.158	0.870994
P33993	MCM7	Minichromosome maintenance complex component 7; DNA replication licensing factor MCM7; Acts as component of the MCM2-7 complex (MCM complex) which is the putative replicative helicase essential for 'once per cell cycle' DNA replication initiation and elongation in eukaryotic cells. The active ATPase sites in the MCM2-7 ring are formed through the interaction surfaces of two neighboring subunits s…	DNA replication licensing factor MCM7 OS=Homo sapiens GN=MCM7 PE=1 SV=4	1.175	1.323	0.828	1.14514	1.445	0.87683
O15371	EIF3D	Eukaryotic translation initiation factor 3 subunit D; mRNA cap-binding component of the eukaryotic translation initiation factor 3 (eIF-3) complex, a complex required for several steps in the initiation of protein synthesis of a specialized repertoire of mRNAs. The eIF-3 complex associates with the 40S ribosome and facilitates the recruitment of eIF-1, eIF-1A, eIF-2:GTP:methionyl-tRNAi and eIF-5 …	Eukaryotic translation initiation factor 3 subunit D OS=Homo sapiens GN=EIF3D PE=1 SV=1	1.116	1.913	0.914	0.969484	1.091	0.878403
P49137	MAPKAPK2	MAP kinase-activated protein kinase 2; Stress-activated serine/threonine-protein kinase involved in cytokine production, endocytosis, reorganization of the cytoskeleton, cell migration, cell cycle control, chromatin remodeling, DNA damage response and transcriptional regulation. Following stress, it is phosphorylated and activated by MAP kinase p38-alpha/MAPK14, leading to phosphorylation of subs…	MAP kinase-activated protein kinase 2 OS=Homo sapiens GN=MAPKAPK2 PE=1 SV=1	1.374	0.905	0.872	1.059	1.03	0.996276
P10253	GAA	Lysosomal alpha-glucosidase; Essential for the degradation of glycogen in lysosomes. Has highest activity on alpha-1,4-linked glycosidic linkages, but can also hydrolyze alpha-1,6-linked glucans	Lysosomal alpha-glucosidase OS=Homo sapiens GN=GAA PE=1 SV=4	0.733	0.858	0.627	0.991568	1.1	1.20578
Q86XP3	DDX42	ATP-dependent RNA helicase DDX42; ATP-dependent RNA helicase. Binds to partially double- stranded RNAs (dsRNAs) in order to unwind RNA secondary structures. Unwinding is promoted in the presence of single-strand binding proteins. Mediates also RNA duplex formation thereby displacing the single-strand RNA binding protein. ATP and ADP modulate its activity: ATP binding and hydrolysis by DDX42 trigg…	ATP-dependent RNA helicase DDX42 OS=Homo sapiens GN=DDX42 PE=1 SV=1	1.111	1.481	0.791	0.954597	1.137	0.887801
Q8IYI6	EXOC8	Exocyst complex component 8; Component of the exocyst complex involved in the docking of exocytic vesicles with fusion sites on the plasma membrane; Belongs to the EXO84 family	Exocyst complex component 8 OS=Homo sapiens GN=EXOC8 PE=1 SV=2	1.018	1.424	1.4	0.957543	0.965	1.02058
P28070	PSMB4	Proteasome subunit beta type-4; Component of the 20S core proteasome complex involved in the proteolytic degradation of most intracellular proteins. This complex plays numerous essential roles within the cell by associating with different regulatory particles. Associated with two 19S regulatory particles, forms the 26S proteasome and thus participates in the ATP-dependent degradation of ubiquitin…	Proteasome subunit beta type-4 OS=Homo sapiens GN=PSMB4 PE=1 SV=4	0.73	1.042	1.448	1.01646	1.088	1.1127
P25685	DNAJB1	Dnaj heat shock protein family (hsp40) member b1; DnaJ homolog subfamily B member 1; Interacts with HSP70 and can stimulate its ATPase activity. Stimulates the association between HSC70 and HIP. Negatively regulates heat shock-induced HSF1 transcriptional activity during the attenuation and recovery phase period of the heat shock response. Stimulates ATP hydrolysis and the folding of unfolded pro…	DnaJ homolog subfamily B member 1 OS=Homo sapiens GN=DNAJB1 PE=1 SV=4	0.899	0.817	1.093	0.940994	1.06	1.03541
P30038	ALDH4A1	Delta-1-pyrroline-5-carboxylate dehydrogenase, mitochondrial; Irreversible conversion of delta-1-pyrroline-5- carboxylate (P5C), derived either from proline or ornithine, to glutamate. This is a necessary step in the pathway interconnecting the urea and tricarboxylic acid cycles. The preferred substrate is glutamic gamma-semialdehyde, other substrates include succinic, glutaric and adipic semiald…	Delta-1-pyrroline-5-carboxylate dehydrogenase, mitochondrial OS=Homo sapiens GN=ALDH4A1 PE=1 SV=3	1.18	0.974	1.02	0.988051	1.116	1.35474
Q9H939	PSTPIP2	Proline-serine-threonine phosphatase-interacting protein 2; Binds to F-actin. May be involved in regulation of the actin cytoskeleton (By similarity); F-BAR domain containing	Proline-serine-threonine phosphatase-interacting protein 2 OS=Homo sapiens GN=PSTPIP2 PE=1 SV=4	1.394	0.629	0.583	0.906516	0.656	0.935673
P04004	VTN	Vitronectin; Vitronectin is a cell adhesion and spreading factor found in serum and tissues. Vitronectin interact with glycosaminoglycans and proteoglycans. Is recognized by certain members of the integrin family and serves as a cell-to-substrate adhesion molecule. Inhibitor of the membrane-damaging effect of the terminal cytolytic complement pathway; Endogenous ligands	Vitronectin OS=Homo sapiens GN=VTN PE=1 SV=1	1.429	0.69	1.019	1.11543	1.109	1.26607
P00492	HPRT1	Hypoxanthine-guanine phosphoribosyltransferase; Converts guanine to guanosine monophosphate, and hypoxanthine to inosine monophosphate. Transfers the 5- phosphoribosyl group from 5-phosphoribosylpyrophosphate onto the purine. Plays a central role in the generation of purine nucleotides through the purine salvage pathway	Hypoxanthine-guanine phosphoribosyltransferase OS=Homo sapiens GN=HPRT1 PE=1 SV=2	0.781	0.868	0.896	1.27071	1.101	0.958215
P27338	MAOB	Amine oxidase [flavin-containing] B; Catalyzes the oxidative deamination of biogenic and xenobiotic amines and has important functions in the metabolism of neuroactive and vasoactive amines in the central nervous system and peripheral tissues. MAOB preferentially degrades benzylamine and phenylethylamine	Amine oxidase [flavin-containing] B OS=Homo sapiens GN=MAOB PE=1 SV=3	1.049	0.416	0.576	0.957746	0.745	1.31734
P28676	GCA	Grancalcin; Calcium-binding protein that may play a role in the adhesion of neutrophils to fibronectin. May play a role in the formation of focal adhesions; EF-hand domain containing	Grancalcin OS=Homo sapiens GN=GCA PE=1 SV=2	0.78	0.316	0.818	1.6817	1.595	1.75686
Q9Y5X3	SNX5	Sorting nexin-5; Involved in several stages of intracellular trafficking. Interacts with membranes containing phosphatidylinositol 3- phosphate (PtdIns(3P)) or phosphatidylinositol 3,4-bisphosphate (PtdIns(3,4)P2). Acts in part as component of the retromer membrane-deforming SNX-BAR subcomplex. The SNX-BAR retromer mediates retrograde transport of cargo proteins from endosomes to the trans-Golgi …	Sorting nexin-5 OS=Homo sapiens GN=SNX5 PE=1 SV=1	0.849	0.93	0.667	1.09524	1.148	0.86087
Q9H2K8	TAOK3	Thousand and one amino acid protein kinase; Serine/threonine-protein kinase TAO3; Serine/threonine-protein kinase that acts as a regulator of the p38/MAPK14 stress-activated MAPK cascade and of the MAPK8/JNK cascade. Acts as an activator of the p38/MAPK14 stress- activated MAPK cascade. In response to DNA damage, involved in the G2/M transition DNA damage checkpoint by activating the p38/MAPK14 s…	Serine/threonine-protein kinase TAO3 OS=Homo sapiens GN=TAOK3 PE=1 SV=2	1.085	0.999	1.025	0.962598	0.893	1.14828
P17301	ITGA2	Integrin alpha-2; Integrin alpha-2/beta-1 is a receptor for laminin, collagen, collagen C-propeptides, fibronectin and E-cadherin. It recognizes the proline-hydroxylated sequence G-F-P-G-E-R in collagen. It is responsible for adhesion of platelets and other cells to collagens, modulation of collagen and collagenase gene expression, force generation and organization of newly synthesized extracellu…	Integrin alpha-2 OS=Homo sapiens GN=ITGA2 PE=1 SV=1	1.332	0.6	0.86	1.0739	0.729	1.32969
Q13315	ATM	Serine-protein kinase ATM; Serine/threonine protein kinase which activates checkpoint signaling upon double strand breaks (DSBs), apoptosis and genotoxic stresses such as ionizing ultraviolet A light (UVA), thereby acting as a DNA damage sensor. Recognizes the substrate consensus sequence [ST]-Q. Phosphorylates 'Ser-139' of histone variant H2AX/H2AFX at double strand breaks (DSBs), thereby regula…	Serine-protein kinase ATM OS=Homo sapiens GN=ATM PE=1 SV=4	1.158	0.914	0.939	1.33577	1.368	1.15049
Q8N3D4	EHBP1L1	EH domain-binding protein 1-like protein 1; May act as Rab effector protein and play a role in vesicle trafficking; NT-C2 domain containing	EH domain-binding protein 1-like protein 1 OS=Homo sapiens GN=EHBP1L1 PE=1 SV=2	1.411	1.183	0.842	1.05695	1.146	1.72081
O00233	PSMD9	26S proteasome non-ATPase regulatory subunit 9; Acts as a chaperone during the assembly of the 26S proteasome, specifically of the base subcomplex of the PA700/19S regulatory complex (RC). During the base subcomplex assembly is part of an intermediate PSMD9:PSMC6:PSMC3 module, also known as modulator trimer complex; PSMD9 is released during the further base assembly process; PDZ domain containing	26S proteasome non-ATPase regulatory subunit 9 OS=Homo sapiens GN=PSMD9 PE=1 SV=3	1.003	1.201	1.12	1.10907	1.323	1.46655
P15121	AKR1B1	Aldose reductase; Catalyzes the NADPH-dependent reduction of a wide variety of carbonyl-containing compounds to their corresponding alcohols with a broad range of catalytic efficiencies; Belongs to the aldo/keto reductase family	Aldose reductase OS=Homo sapiens GN=AKR1B1 PE=1 SV=3	0.958	1.752	1.226	0.947368	1.209	0.702163
P56385	ATP5I	ATP synthase subunit e, mitochondrial; Mitochondrial membrane ATP synthase (F(1)F(0) ATP synthase or Complex V) produces ATP from ADP in the presence of a proton gradient across the membrane which is generated by electron transport complexes of the respiratory chain. F-type ATPases consist of two structural domains, F(1) - containing the extramembraneous catalytic core, and F(0) - containing the …	ATP synthase subunit e, mitochondrial OS=Homo sapiens GN=ATP5I PE=1 SV=2	0.849	1.072	1.514	0.991254	1.45	0.884586
Q9P253	VPS18	Vacuolar protein sorting-associated protein 18 homolog; Plays a role in vesicle-mediated protein trafficking to lysosomal compartments including the endocytic membrane transport and autophagic pathways. Believed to act as a core component of the putative HOPS and CORVET endosomal tethering complexes which are proposed to be involved in the Rab5-to-Rab7 endosome conversion probably implicating MON…	Vacuolar protein sorting-associated protein 18 homolog OS=Homo sapiens GN=VPS18 PE=1 SV=2	0.979	1.084	0.946	1.42629	1.282	0.873217
O95168	NDUFB4	NADH dehydrogenase [ubiquinone] 1 beta subcomplex subunit 4; Accessory subunit of the mitochondrial membrane respiratory chain NADH dehydrogenase (Complex I), that is believed not to be involved in catalysis. Complex I functions in the transfer of electrons from NADH to the respiratory chain. The immediate electron acceptor for the enzyme is believed to be ubiquinone	NADH dehydrogenase [ubiquinone] 1 beta subcomplex subunit 4 OS=Homo sapiens GN=NDUFB4 PE=1 SV=3	1.202	1.144	1.142	1.14122	1.383	1.84972
P42566	EPS15	Epidermal growth factor receptor substrate 15; Involved in cell growth regulation. May be involved in the regulation of mitogenic signals and control of cell proliferation. Involved in the internalization of ligand-inducible receptors of the receptor tyrosine kinase (RTK) type, in particular EGFR. Plays a role in the assembly of clathrin-coated pits (CCPs). Acts as a clathrin adapter required for…	Epidermal growth factor receptor substrate 15 OS=Homo sapiens GN=EPS15 PE=1 SV=2	1.052	0.991	0.701	0.862281	0.794	1.08458
Q9UEY8	ADD3	Gamma-adducin; Membrane-cytoskeleton-associated protein that promotes the assembly of the spectrin-actin network. Plays a role in actin filament capping. Binds to calmodulin; Belongs to the aldolase class II family. Adducin subfamily	Gamma-adducin OS=Homo sapiens GN=ADD3 PE=1 SV=1	1.007	1.129	0.856	1.27809	1.052	1.09677
Q9HD42	CHMP1A	Charged multivesicular body protein 1a; Probable peripherally associated component of the endosomal sorting required for transport complex III (ESCRT-III) which is involved in multivesicular bodies (MVBs) formation and sorting of endosomal cargo proteins into MVBs. MVBs contain intraluminal vesicles (ILVs) that are generated by invagination and scission from the limiting membrane of the endosome …	Charged multivesicular body protein 1a OS=Homo sapiens GN=CHMP1A PE=1 SV=1	1.045	1.032	0.857	1.20515	0.979	0.790614
P33316	DUT	Deoxyuridine 5'-triphosphate nucleotidohydrolase, mitochondrial; This enzyme is involved in nucleotide metabolism: it produces dUMP, the immediate precursor of thymidine nucleotides and it decreases the intracellular concentration of dUTP so that uracil cannot be incorporated into DNA; Belongs to the dUTPase family	Deoxyuridine 5'-triphosphate nucleotidohydrolase, mitochondrial OS=Homo sapiens GN=DUT PE=1 SV=4	2.121	1.171	1.161	0.985236	1.111	1.166
O75131	CPNE3	Copine-3; Calcium-dependent phospholipid-binding protein that plays a role in ERBB2-mediated tumor cell migration in response to growth factor heregulin stimulation; Belongs to the copine family	Copine-3 OS=Homo sapiens GN=CPNE3 PE=1 SV=1	0.914	1.036	0.922	1.37627	1.058	0.872899
Q92575	UBXN4	UBX domain-containing protein 4; Involved in endoplasmic reticulum-associated protein degradation (ERAD). Acts as a platform to recruit both UBQLN1 and VCP to the ER during ERAD; UBX domain containing	UBX domain-containing protein 4 OS=Homo sapiens GN=UBXN4 PE=1 SV=2	0.971	0.869	1.199	1.18698	1.282	1.33496
Q9NTJ5	SACM1L	SAC1 like phosphatidylinositide phosphatase; Phosphatidylinositide phosphatase SAC1; Phosphoinositide phosphatase that hydrolyzes phosphatidylinositol 3-phosphate (PtdIns(3)P) and phosphatidylinositol 4-phosphate (PtdIns(4)P). Has low activity towards PtdIns(3,5)P2 (By similarity)	Phosphatidylinositide phosphatase SAC1 OS=Homo sapiens GN=SACM1L PE=1 SV=2	0.74	0.649	0.553	1.47336	1.073	1.02948
P09669	COX6C	Cytochrome c oxidase subunit 6C; This protein is one of the nuclear-coded polypeptide chains of cytochrome c oxidase, the terminal oxidase in mitochondrial electron transport	Cytochrome c oxidase subunit 6C OS=Homo sapiens GN=COX6C PE=1 SV=2	1.336	1.011	1.07	0.683506	1.379	1.09538
O00193	C11orf58	Small acidic protein; Chromosome 11 open reading frame 58; Belongs to the SMAP family	Small acidic protein OS=Homo sapiens GN=SMAP PE=1 SV=1	0.68	0.723	1.728	1.001	0.951	0.695812
P61313	RPL15	Large subunit ribosomal protein l15e; Ribosomal protein L15	60S ribosomal protein L15 OS=Homo sapiens GN=RPL15 PE=1 SV=2	1.048	1.35	1.232	0.943723	1.915	2.14083
Q02818	NUCB1	Nucleobindin-1; Major calcium-binding protein of the Golgi. May have a role in calcium homeostasis (By similarity); Belongs to the nucleobindin family	Nucleobindin-1 OS=Homo sapiens GN=NUCB1 PE=1 SV=4	1.175	1.107	2.232	1.05758	1.113	1.23275
P84090	ERH	Erh, mrna splicing and mitosis factor; Enhancer of rudimentary homolog; May have a role in the cell cycle; Belongs to the E(R) family	Enhancer of rudimentary homolog OS=Homo sapiens GN=ERH PE=1 SV=1	0.662	1.325	1.154	1.039	1.651	0.766372
P11717	IGF2R	Cation-independent mannose-6-phosphate receptor; Transport of phosphorylated lysosomal enzymes from the Golgi complex and the cell surface to lysosomes. Lysosomal enzymes bearing phosphomannosyl residues bind specifically to mannose-6- phosphate receptors in the Golgi apparatus and the resulting receptor-ligand complex is transported to an acidic prelyosomal compartment where the low pH mediates …	Cation-independent mannose-6-phosphate receptor OS=Homo sapiens GN=IGF2R PE=1 SV=3	1.202	1.156	1.049	1.22795	1.36	1.31228
Q92688	ANP32B	Acidic leucine-rich nuclear phosphoprotein 32 family member B; Multifunctional protein working as a cell cycle progression factor as well as a cell survival factor. Required for the progression from the G1 to the S phase. Anti-apoptotic protein which functions as a caspase-3 inhibitor. Has no phosphatase 2A (PP2A) inhibitor activity (By similarity). Exhibits histone chaperone properties, stimulat…	Acidic leucine-rich nuclear phosphoprotein 32 family member B OS=Homo sapiens GN=ANP32B PE=1 SV=1	0.866	0.759	1.175	0.863388	1.174	0.908745
Q9H0E2	TOLLIP	Toll-interacting protein; Component of the signaling pathway of IL-1 and Toll-like receptors. Inhibits cell activation by microbial products. Recruits IRAK1 to the IL-1 receptor complex. Inhibits IRAK1 phosphorylation and kinase activity. Connects the ubiquitin pathway to autophagy by functioning as a ubiquitin- ATG8 family adapter and thus mediating autophagic clearance of ubiquitin conjugates. …	Toll-interacting protein OS=Homo sapiens GN=TOLLIP PE=1 SV=1	1.014	1.085	1.286	0.914179	0.922	1.10612
P01876	SYNE1	Nesprin-1; Multi-isomeric modular protein which forms a linking network between organelles and the actin cytoskeleton to maintain the subcellular spatial organization. As a component of the LINC (LInker of Nucleoskeleton and Cytoskeleton) complex involved in the connection between the nuclear lamina and the cytoskeleton. The nucleocytoplasmic interactions established by the LINC complex play an i…	Immunoglobulin heavy constant alpha 1 OS=Homo sapiens GN=IGHA1 PE=1 SV=2	1.313	0.886	1.245	1.14925	1.374	0.630247
Q8NF91	PTPN1	Tyrosine-protein phosphatase non-receptor type 1; Tyrosine-protein phosphatase which acts as a regulator of endoplasmic reticulum unfolded protein response. Mediates dephosphorylation of EIF2AK3/PERK; inactivating the protein kinase activity of EIF2AK3/PERK. May play an important role in CKII- and p60c-src-induced signal transduction cascades. May regulate the EFNA5-EPHA3 signaling pathway which …	Nesprin-1 OS=Homo sapiens GN=SYNE1 PE=1 SV=4	1.353	0.89	1.09	1.10867	1.289	1.44555
P18031	GRPEL1	GrpE protein homolog 1, mitochondrial; Essential component of the PAM complex, a complex required for the translocation of transit peptide-containing proteins from the inner membrane into the mitochondrial matrix in an ATP-dependent manner (By similarity). Seems to control the nucleotide-dependent binding of mitochondrial HSP70 to substrate proteins	Tyrosine-protein phosphatase non-receptor type 1 OS=Homo sapiens GN=PTPN1 PE=1 SV=1	0.579	0.824	0.654	1.21182	0.929	1.6086
Q9HAV7	DDOST	Dolichyl-diphosphooligosaccharide--protein glycosyltransferase 48 kDa subunit; Essential subunit of the N-oligosaccharyl transferase (OST) complex which catalyzes the transfer of a high mannose oligosaccharide from a lipid-linked oligosaccharide donor to an asparagine residue within an Asn-X-Ser/Thr consensus motif in nascent polypeptide chains. Required for the assembly of both SST3A- and SS3B-c…	GrpE protein homolog 1, mitochondrial OS=Homo sapiens GN=GRPEL1 PE=1 SV=2	1.305	0.856	0.911	1.04617	1.569	1.32057
P39656	USP9X	Probable ubiquitin carboxyl-terminal hydrolase FAF-X; Deubiquitinase involved both in the processing of ubiquitin precursors and of ubiquitinated proteins. May therefore play an important regulatory role at the level of protein turnover by preventing degradation of proteins through the removal of conjugated ubiquitin. Essential component of TGF-beta/BMP signaling cascade. Regulates chromosome ali…	Dolichyl-diphosphooligosaccharide--protein glycosyltransferase 48 kDa subunit OS=Homo sapiens GN=DDOST PE=1 SV=4	0.915	0.583	1.073	1.03395	1.163	1.5
Q93008	ATP6V1D	V-type proton ATPase subunit D; Subunit of the peripheral V1 complex of vacuolar ATPase. Vacuolar ATPase is responsible for acidifying a variety of intracellular compartments in eukaryotic cells, thus providing most of the energy required for transport processes in the vacuolar system (By similarity). May play a role in cilium biogenesis through regulation of the transport and the localization of…	Probable ubiquitin carboxyl-terminal hydrolase FAF-X OS=Homo sapiens GN=USP9X PE=1 SV=3	1.396	1.053	1.066	1.16393	1.105	1.36012
Q9Y5K8	ERP44	Endoplasmic reticulum resident protein 44; Mediates thiol-dependent retention in the early secretory pathway, forming mixed disulfides with substrate proteins through its conserved CRFS motif. Inhibits the calcium channel activity of ITPR1. May have a role in the control of oxidative protein folding in the endoplasmic reticulum. Required to retain ERO1A and ERO1B in the endoplasmic reticulum	V-type proton ATPase subunit D OS=Homo sapiens GN=ATP6V1D PE=1 SV=1	1.097	1.208	1.07	1.15261	1.19	0.884474
Q9BS26	WIBG	Partner of Y14 and mago; Key regulator of the exon junction complex (EJC), a multiprotein complex that associates immediately upstream of the exon-exon junction on mRNAs and serves as a positional landmark for the intron exon structure of genes and directs post- transcriptional processes in the cytoplasm such as mRNA export, nonsense-mediated mRNA decay (NMD) or translation. Acts as an EJC disass…	Endoplasmic reticulum resident protein 44 OS=Homo sapiens GN=ERP44 PE=1 SV=1	0.9	1.263	0.879	1.05405	0.916	1.21692
Q9BRP8	CWC15	Spliceosome-associated protein CWC15 homolog; Component of the PRP19-CDC5L complex that forms an integral part of the spliceosome and is required for activating pre-mRNA splicing	Partner of Y14 and mago OS=Homo sapiens GN=PYM1 PE=1 SV=1	0.89	1.183	0.841	0.756735	1.049	0.995723
Q9P013	ARFGAP2	ADP-ribosylation factor GTPase-activating protein 2; GTPase-activating protein (GAP) for ADP ribosylation factor 1 (ARF1). Implicated in coatomer-mediated protein transport between the Golgi complex and the endoplasmic reticulum. Hydrolysis of ARF1-bound GTP may lead to dissociation of coatomer from Golgi-derived membranes to allow fusion with target membranes; ArfGAPs	Spliceosome-associated protein CWC15 homolog OS=Homo sapiens GN=CWC15 PE=1 SV=2	0.958	0.973	1.396	1.0293	1.011	1.23272
Q8N6H7	DPYD	Dihydropyrimidine dehydrogenase [NADP(+)]; Involved in pyrimidine base degradation. Catalyzes the reduction of uracil and thymine. Also involved the degradation of the chemotherapeutic drug 5-fluorouracil; Belongs to the dihydropyrimidine dehydrogenase family	ADP-ribosylation factor GTPase-activating protein 2 OS=Homo sapiens GN=ARFGAP2 PE=1 SV=1	0.995	1.011	1.116	1.28205	1.364	1.01362
Q12882	SKIV2L2	Superkiller viralicidic activity 2-like 2; Component of exosome targeting complexes. Subunit of the trimeric nuclear exosome targeting (NEXT) complex, a complex that directs a subset of non-coding short-lived RNAs for exosomal degradation. Subunit of the trimeric poly(A) tail exosome targeting (PAXT) complex, a complex that directs a subset of long and polyadenylated poly(A) RNAs for exosomal deg…	Dihydropyrimidine dehydrogenase [NADP(+)] OS=Homo sapiens GN=DPYD PE=1 SV=2	1.08	1.328	1.117	0.844463	1.191	0.818253
P42285	RBM8A	RNA-binding protein 8A; Core component of the splicing-dependent multiprotein exon junction complex (EJC) deposited at splice junctions on mRNAs. The EJC is a dynamic structure consisting of core proteins and several peripheral nuclear and cytoplasmic associated factors that join the complex only transiently either during EJC assembly or during subsequent mRNA metabolism. The EJC marks the positi…	Superkiller viralicidic activity 2-like 2 OS=Homo sapiens GN=SKIV2L2 PE=1 SV=3	0.66	1.115	0.968	1.23352	1.457	1.039
Q9Y5S9	DNASE2	Deoxyribonuclease-2-alpha; Hydrolyzes DNA under acidic conditions with a preference for double-stranded DNA. Plays a major role in the degradation of nuclear DNA in cellular apoptosis during development. Necessary for proper fetal development and for definitive erythropoiesis in fetal liver, where it degrades nuclear DNA expelled from erythroid precursor cells; Belongs to the DNase II family	RNA-binding protein 8A OS=Homo sapiens GN=RBM8A PE=1 SV=1	0.96	1.361	1.667	1.28398	1.493	3.52746
O00115	PPM1F	Protein phosphatase 1F; Dephosphorylates and concomitantly deactivates CaM- kinase II activated upon autophosphorylation, and CaM-kinases IV and I activated upon phosphorylation by CaM-kinase kinase. Promotes apoptosis; Belongs to the PP2C family	Deoxyribonuclease-2-alpha OS=Homo sapiens GN=DNASE2 PE=1 SV=2	1.253	0.784	1.942	1.1708	1.416	1.58868
P49593	QDPR	Dihydropteridine reductase; The product of this enzyme, tetrahydrobiopterin (BH-4), is an essential cofactor for phenylalanine, tyrosine, and tryptophan hydroxylases; Short chain dehydrogenase/reductase superfamily	Protein phosphatase 1F OS=Homo sapiens GN=PPM1F PE=1 SV=3	1.083	1.063	0.995	1.01448	0.953	1.10115
P09417	RBM3	RNA-binding protein 3; Cold-inducible mRNA binding protein that enhances global protein synthesis at both physiological and mild hypothermic temperatures. Reduces the relative abundance of microRNAs, when overexpressed. Enhances phosphorylation of translation initiation factors and active polysome formation (By similarity)	Dihydropteridine reductase OS=Homo sapiens GN=QDPR PE=1 SV=2	0.875	1.072	0.898	0.986185	0.976	0.856857
P98179	DTYMK	Thymidylate kinase; Catalyzes the conversion of dTMP to dTDP; Belongs to the thymidylate kinase family	RNA-binding protein 3 OS=Homo sapiens GN=RBM3 PE=1 SV=1	1.23	1.038	0.697	0.955988	1.246	1.23177
P23919	RAB11FIP1	Rab11 family-interacting protein 1; A Rab11 effector protein involved in the endosomal recycling process. Also involved in controlling membrane trafficking along the phagocytic pathway and in phagocytosis; C2 domain containing	Thymidylate kinase OS=Homo sapiens GN=DTYMK PE=1 SV=4	1.063	0.809	0.783	0.999031	0.998	0.979497
Q6WKZ4	CGI-74	Putative RNA-binding protein Luc7-like 2; May bind to RNA via its Arg/Ser-rich domain	Rab11 family-interacting protein 1 OS=Homo sapiens GN=RAB11FIP1 PE=1 SV=3	0.975	1.004	1.533	0.914459	1.366	1.04987
Q9Y383	MTPN	Myotrophin; Promotes dimerization of NF-kappa-B subunits and regulates NF-kappa-B transcription factor activity (By similarity). Plays a role in the regulation of the growth of actin filaments. Inhibits the activity of the F-actin-capping protein complex formed by the CAPZA1 and CAPZB heterodimer. Promotes growth of cardiomyocytes, but not cardiomyocyte proliferation. Promotes cardiac muscle hype…	Putative RNA-binding protein Luc7-like 2 OS=Homo sapiens GN=LUC7L2 PE=1 SV=2	1.269	1.3	0.849	1.11364	1.154	0.788411
P58546	ACSL1	Long-chain-fatty-acid--CoA ligase 1; Activation of long-chain fatty acids for both synthesis of cellular lipids, and degradation via beta-oxidation. Preferentially uses palmitoleate, oleate and linoleate; Acyl-CoA synthetase family	Myotrophin OS=Homo sapiens GN=MTPN PE=1 SV=2	0.858	1.268	0.954	0.545392	0.679	1.09202
P33121	ENDOD1	Endonuclease domain-containing 1 protein; May act as a DNase and a RNase	Long-chain-fatty-acid--CoA ligase 1 OS=Homo sapiens GN=ACSL1 PE=1 SV=1	0.905	0.748	1.292	1.05515	1.009	0.833216
O94919	NAA15	N-alpha-acetyltransferase 15, NatA auxiliary subunit; Auxillary subunit of the N-terminal acetyltransferase A (NatA) complex which displays alpha (N-terminal) acetyltransferase activity. The NAT activity may be important for vascular, hematopoietic and neuronal growth and development. Required to control retinal neovascularization in adult ocular endothelial cells. In complex with XRCC6 and XRCC5…	Endonuclease domain-containing 1 protein OS=Homo sapiens GN=ENDOD1 PE=1 SV=2	1.012	0.834	0.408	0.975115	0.734	1.28998
Q9BXJ9	RASSF2	Ras association domain-containing protein 2; Potential tumor suppressor. Acts as a KRAS-specific effector protein. May promote apoptosis and cell cycle arrest. Stabilizes STK3/MST2 by protecting it from proteasomal degradation; Ras association domain family	N-alpha-acetyltransferase 15, NatA auxiliary subunit OS=Homo sapiens GN=NAA15 PE=1 SV=1	0.953	0.53	0.951	1.17931	1.168	0.992707
P50749	PGAM5	Pgam family member 5, mitochondrial serine/threonine protein phosphatase; Serine/threonine-protein phosphatase PGAM5, mitochondrial; Displays phosphatase activity for serine/threonine residues, and, dephosphorylates and activates MAP3K5 kinase. Has apparently no phosphoglycerate mutase activity. May be regulator of mitochondrial dynamics. Substrate for a KEAP1-dependent ubiquitin ligase complex. …	Ras association domain-containing protein 2 OS=Homo sapiens GN=RASSF2 PE=1 SV=1	1.217	1.226	1.154	0.977863	1.277	1.19868
Q96HS1	CASP3	Caspase-3; Involved in the activation cascade of caspases responsible for apoptosis execution. At the onset of apoptosis it proteolytically cleaves poly(ADP-ribose) polymerase (PARP) at a '216-Asp-|-Gly-217' bond. Cleaves and activates sterol regulatory element binding proteins (SREBPs) between the basic helix-loop- helix leucine zipper domain and the membrane attachment domain. Cleaves and activ…	Serine/threonine-protein phosphatase PGAM5, mitochondrial OS=Homo sapiens GN=PGAM5 PE=1 SV=2	0.917	1.064	0.814	1.16477	1.109	1.26627
P42574	G3BP1	Ras GTPase-activating protein-binding protein 1; May be a regulated effector of stress granule assembly. Phosphorylation-dependent sequence-specific endoribonuclease in vitro. Cleaves exclusively between cytosine and adenine and cleaves MYC mRNA preferentially at the 3'-UTR. ATP- and magnesium- dependent helicase. Unwinds preferentially partial DNA and RNA duplexes having a 17 bp annealed portion…	Caspase-3 OS=Homo sapiens GN=CASP3 PE=1 SV=2	1.045	1.104	0.869	0.954918	0.701	0.860065
Q13283	RARS	Arginine--tRNA ligase, cytoplasmic; Forms part of a macromolecular complex that catalyzes the attachment of specific amino acids to cognate tRNAs during protein synthesis. Modulates the secretion of AIMP1 and may be involved in generation of the inflammatory cytokine EMAP2 from AIMP1; Aminoacyl tRNA synthetases, Class I	Ras GTPase-activating protein-binding protein 1 OS=Homo sapiens GN=G3BP1 PE=1 SV=1	0.763	1.137	1.069	1.10271	1.124	1.2805
P54136	GTF2F2	General transcription factor IIF subunit 2; TFIIF is a general transcription initiation factor that binds to RNA polymerase II and helps to recruit it to the initiation complex in collaboration with TFIIB. It promotes transcription elongation. This subunit shows ATP-dependent DNA- helicase activity	Arginine--tRNA ligase, cytoplasmic OS=Homo sapiens GN=RARS PE=1 SV=2	1.06	1.226	0.988	1.18089	1.159	1.04896
P13984	PRMT5	Protein arginine N-methyltransferase 5; Arginine methyltransferase that can both catalyze the formation of omega-N monomethylarginine (MMA) and symmetrical dimethylarginine (sDMA), with a preference for the formation of MMA. Specifically mediates the symmetrical dimethylation of arginine residues in the small nuclear ribonucleoproteins Sm D1 (SNRPD1) and Sm D3 (SNRPD3); such methylation being req…	General transcription factor IIF subunit 2 OS=Homo sapiens GN=GTF2F2 PE=1 SV=2	0.985	1.047	1.423	1.08268	1.224	0.82559
O14744	HARS	Histidine--tRNA ligase, cytoplasmic; Cytoplasmic histidine--tRNA ligase (Probable). Plays a role in axon guidance; Aminoacyl tRNA synthetases, Class II	Protein arginine N-methyltransferase 5 OS=Homo sapiens GN=PRMT5 PE=1 SV=4	1.242	1.142	0.957	1.10913	1.199	1.48333
P12081	DGKZ	Diacylglycerol kinase zeta; Displays a strong preference for 1,2-diacylglycerols over 1,3-diacylglycerols, but lacks substrate specificity among molecular species of long chain diacylglycerols. Isoform 2 but not isoform 1 regulates RASGRP1 activity; Belongs to the eukaryotic diacylglycerol kinase family	Histidine--tRNA ligase, cytoplasmic OS=Homo sapiens GN=HARS PE=1 SV=2	1.209	1.327	1.065	0.709345	1.037	0.703544
Q13574	TP53RK	TP53 regulating kinase and related kinases; TP53-regulating kinase; Component of the EKC/KEOPS complex that is required for the formation of a threonylcarbamoyl group on adenosine at position 37 (t(6)A37) in tRNAs that read codons beginning with adenine. The complex is probably involved in the transfer of the threonylcarbamoyl moiety of threonylcarbamoyl-AMP (TC-AMP) to the N6 group of A37. TP53R…	Diacylglycerol kinase zeta OS=Homo sapiens GN=DGKZ PE=1 SV=3	1.08	0.978	0.909	0.754575	1.191	1.31451
Q96S44	TBCB	Tubulin-folding cofactor B; Binds to alpha-tubulin folding intermediates after their interaction with cytosolic chaperonin in the pathway leading from newly synthesized tubulin to properly folded heterodimer. Involved in regulation of tubulin heterodimer dissociation. May function as a negative regulator of axonal growth (By similarity); Belongs to the TBCB family	TP53-regulating kinase OS=Homo sapiens GN=TP53RK PE=1 SV=2	0.711	1.137	1.128	0.861062	1.138	0.852487
Q99426	THEMIS2	Thymocyte selection associated family member 2; Protein THEMIS2; May constitute a control point in macrophage inflammatory response, promoting LPS-induced TNF production	Tubulin-folding cofactor B OS=Homo sapiens GN=TBCB PE=1 SV=2	0.841	1.044	0.881	0.896522	0.801	0.731518
Q5TEJ8	PEBP1	Phosphatidylethanolamine-binding protein 1; Binds ATP, opioids and phosphatidylethanolamine. Has lower affinity for phosphatidylinositol and phosphatidylcholine. Serine protease inhibitor which inhibits thrombin, neuropsin and chymotrypsin but not trypsin, tissue type plasminogen activator and elastase (By similarity). Inhibits the kinase activity of RAF1 by inhibiting its activation and by disso…	Protein THEMIS2 OS=Homo sapiens GN=THEMIS2 PE=1 SV=1	1.053	1.139	1.09	0.849073	1.347	1.32966
P30086	MTDH	Protein LYRIC; Downregulates SLC1A2/EAAT2 promoter activity when expressed ectopically. Activates the nuclear factor kappa-B (NF- kappa-B) transcription factor. Promotes anchorage-independent growth of immortalized melanocytes and astrocytes which is a key component in tumor cell expansion. Promotes lung metastasis and also has an effect on bone and brain metastasis, possibly by enhancing the see…	Phosphatidylethanolamine-binding protein 1 OS=Homo sapiens GN=PEBP1 PE=1 SV=3	0.808	1.278	0.826	0.708065	0.823	0.558074
Q86UE4	SMARCA2	Swi/snf related, matrix associated, actin dependent regulator of chromatin, subfamily a, member 2; Probable global transcription activator SNF2L2; Involved in transcriptional activation and repression of select genes by chromatin remodeling (alteration of DNA-nucleosome topology). Component of SWI/SNF chromatin remodeling complexes that carry out key enzymatic activities, changing chromatin struc…	Protein LYRIC OS=Homo sapiens GN=MTDH PE=1 SV=2	1.112	1.401	1.126	0.882793	1.087	1.15019
P51531	IKBKB	Inhibitor of nuclear factor kappa-B kinase subunit beta; Serine kinase that plays an essential role in the NF- kappa-B signaling pathway which is activated by multiple stimuli such as inflammatory cytokines, bacterial or viral products, DNA damages or other cellular stresses. Acts as part of the canonical IKK complex in the conventional pathway of NF-kappa-B activation and phosphorylates inhibito…	Probable global transcription activator SNF2L2 OS=Homo sapiens GN=SMARCA2 PE=1 SV=2	0.851	1.313	1.205	1.12658	1.384	1.1026
O14920	EXOSC10	Exosome complex exonuclease rrp6; Exosome component 10; Putative catalytic component of the RNA exosome complex which has 3'->5' exoribonuclease activity and participates in a multitude of cellular RNA processing and degradation events. In the nucleus, the RNA exosome complex is involved in proper maturation of stable RNA species such as rRNA, snRNA and snoRNA, in the elimination of RNA processin…	Inhibitor of nuclear factor kappa-B kinase subunit beta OS=Homo sapiens GN=IKBKB PE=1 SV=1	1.024	0.881	0.903	0.8684	1.375	1.32417
Q01780	TXN	Thioredoxin; Participates in various redox reactions through the reversible oxidation of its active center dithiol to a disulfide and catalyzes dithiol-disulfide exchange reactions. Plays a role in the reversible S-nitrosylation of cysteine residues in target proteins, and thereby contributes to the response to intracellular nitric oxide. Nitrosylates the active site Cys of CASP3 in response to n…	Exosome component 10 OS=Homo sapiens GN=EXOSC10 PE=1 SV=2	1.236	1.052	1.391	1.04933	1.104	0.960237
P10599	TIMM44	Mitochondrial import inner membrane translocase subunit TIM44; Essential component of the PAM complex, a complex required for the translocation of transit peptide-containing proteins from the inner membrane into the mitochondrial matrix in an ATP-dependent manner. Recruits mitochondrial HSP70 to drive protein translocation into the matrix using ATP as an energy source; Belongs to the Tim44 family	Thioredoxin OS=Homo sapiens GN=TXN PE=1 SV=3	0.699	0.643	0.893	0.968921	0.789	0.533937
O43615	CDA	Cytidine deaminase; This enzyme scavenges exogenous and endogenous cytidine and 2'-deoxycytidine for UMP synthesis	Mitochondrial import inner membrane translocase subunit TIM44 OS=Homo sapiens GN=TIMM44 PE=1 SV=2	1.238	1.206	0.818	1.2234	1.253	2.64766
P32320	RPL35	60S ribosomal protein L35; Component of the large ribosomal subunit	Cytidine deaminase OS=Homo sapiens GN=CDA PE=1 SV=2	0.721	0.565	0.789	0.982642	1.157	1.00256
P42766	DAZAP1	Rna-binding protein musashi; DAZ-associated protein 1; RNA-binding protein, which may be required during spermatogenesis	60S ribosomal protein L35 OS=Homo sapiens GN=RPL35 PE=1 SV=2	0.913	1.029	1.268	1.29461	1.296	0.781411
Q96EP5	SORD	L-iditol 2-dehydrogenase; Sorbitol dehydrogenase; Converts sorbitol to fructose. Part of the polyol pathway that plays an important role in sperm physiology. May play a role in the sperm motility by providing an energetic source for sperm; Belongs to the zinc-containing alcohol dehydrogenase family	DAZ-associated protein 1 OS=Homo sapiens GN=DAZAP1 PE=1 SV=1	0.85	1.275	1.104	1.17581	1.332	1.23567
Q00796	ACAD9	Acyl-CoA dehydrogenase family member 9, mitochondrial; Required for mitochondrial complex I assembly. Has a dehydrogenase activity on palmitoyl-CoA (C16:0) and stearoyl-CoA (C18:0). It is three times more active on palmitoyl-CoA than on stearoyl-CoA. However, it does not play a primary role in long-chain fatty acid oxidation in vivo. Has little activity on octanoyl-CoA (C8:0), butyryl-CoA (C4:0) …	Sorbitol dehydrogenase OS=Homo sapiens GN=SORD PE=1 SV=4	1.291	1.385	0.587	1.17915	0.828	1.05014
Q9H845	SCP2	Non-specific lipid-transfer protein; Mediates in vitro the transfer of all common phospholipids, cholesterol and gangliosides between membranes. May play a role in regulating steroidogenesis	Acyl-CoA dehydrogenase family member 9, mitochondrial OS=Homo sapiens GN=ACAD9 PE=1 SV=1	0.784	1.234	1.126	1.03509	1.314	1.07423
P22307	OGFR	Opioid growth factor receptor; Receptor for opioid growth factor (OGF), also known as Met-enkephalin. Seems to be involved in growth regulation	Non-specific lipid-transfer protein OS=Homo sapiens GN=SCP2 PE=1 SV=2	0.757	1.069	0.956	0.879693	1.053	0.605008
Q9NZT2	FN3KRP	Ketosamine-3-kinase; Phosphorylates psicosamines and ribulosamines, but not fructosamines, on the third carbon of the sugar moiety. Protein- bound psicosamine 3-phosphates and ribulosamine 3-phosphates are unstable and decompose under physiological conditions. Thus phosphorylation leads to deglycation	Opioid growth factor receptor OS=Homo sapiens GN=OGFR PE=1 SV=3	0.806	1.184	0.964	1.08786	1.151	1.53947
Q9HA64	RPS13	Small subunit ribosomal protein s13e; Ribosomal protein S13	Ketosamine-3-kinase OS=Homo sapiens GN=FN3KRP PE=1 SV=2	0.979	0.903	1.274	1.41197	1.102	1.83845
P62277	FAM129A	Family with sequence similarity 129 member a; Protein Niban; Regulates phosphorylation of a number of proteins involved in translation regulation including EIF2A, EIF4EBP1 and RPS6KB1. May be involved in the endoplasmic reticulum stress response (By similarity)	40S ribosomal protein S13 OS=Homo sapiens GN=RPS13 PE=1 SV=2	0.668	2.068	1.014	0.9282	1.101	0.776814
Q9BZQ8	PSMD7	26S proteasome non-ATPase regulatory subunit 7; Component of the 26S proteasome, a multiprotein complex involved in the ATP-dependent degradation of ubiquitinated proteins. This complex plays a key role in the maintenance of protein homeostasis by removing misfolded or damaged proteins, which could impair cellular functions, and by removing proteins whose functions are no longer required. Therefo…	Protein Niban OS=Homo sapiens GN=FAM129A PE=1 SV=1	0.972	0.925	0.907	1.25209	1.19	0.891133
P51665	CC2D1A	Coiled-coil and C2 domain-containing protein 1A; Transcription factor that binds specifically to the DRE (dual repressor element) and represses HTR1A gene transcription in neuronal cells. The combination of calcium and ATP specifically inactivates the binding with FRE. May play a role in the altered regulation of HTR1A associated with anxiety and major depression. Mediates HDAC-independent repres…	26S proteasome non-ATPase regulatory subunit 7 OS=Homo sapiens GN=PSMD7 PE=1 SV=2	0.701	0.971	0.975	1.17116	1.21	1.0689
Q6P1N0	SNTB1	Beta-1-syntrophin; Adapter protein that binds to and probably organizes the subcellular localization of a variety of membrane proteins. May link various receptors to the actin cytoskeleton and the dystrophin glycoprotein complex; Belongs to the syntrophin family	Coiled-coil and C2 domain-containing protein 1A OS=Homo sapiens GN=CC2D1A PE=1 SV=1	1.37	0.853	0.992	1.15106	1.112	1.02494
Q13884	CPT1A	Carnitine O-palmitoyltransferase 1, liver isoform; Catalyzes the transfer of the acyl group of long-chain fatty acid-CoA conjugates onto carnitine, an essential step for the mitochondrial uptake of long-chain fatty acids and their subsequent beta-oxidation in the mitochondrion. Plays an important role in triglyceride metabolism	Beta-1-syntrophin OS=Homo sapiens GN=SNTB1 PE=1 SV=3	0.777	0.879	0.874	0.965306	0.902	0.919403
P50416	NDUFA2	NADH dehydrogenase [ubiquinone] 1 alpha subcomplex subunit 2; Accessory subunit of the mitochondrial membrane respiratory chain NADH dehydrogenase (Complex I), that is believed not to be involved in catalysis. Complex I functions in the transfer of electrons from NADH to the respiratory chain. The immediate electron acceptor for the enzyme is believed to be ubiquinone	Carnitine O-palmitoyltransferase 1, liver isoform OS=Homo sapiens GN=CPT1A PE=1 SV=2	0.656	0.854	0.808	1.32035	1.074	1.27697
O43678	UBE2M	Ubiquitin-conjugating enzyme e2 m; NEDD8-conjugating enzyme Ubc12; Accepts the ubiquitin-like protein NEDD8 from the UBA3- NAE1 E1 complex and catalyzes its covalent attachment to other proteins. The specific interaction with the E3 ubiquitin ligase RBX1, but not RBX2, suggests that the RBX1-UBE2M complex neddylates specific target proteins, such as CUL1, CUL2, CUL3 and CUL4. Involved in cell pro…	NADH dehydrogenase [ubiquinone] 1 alpha subcomplex subunit 2 OS=Homo sapiens GN=NDUFA2 PE=1 SV=3	0.969	1.022	1.068	1.2197	1.314	1.58285
P61081	GLYR1	Putative oxidoreductase GLYR1; Putative oxidoreductase that is recruited on chromatin and promotes KDM1B demethylase activity. Recognizes and binds trimethylated 'Lys-36' of histone H3 (H3K36me3). Regulates p38 MAP kinase activity by mediating stress activation of p38alpha/MAPK14 and specifically regulating MAPK14 signaling. Indirectly promotes phosphorylation of MAPK14 and activation of ATF2. Th…	NEDD8-conjugating enzyme Ubc12 OS=Homo sapiens GN=UBE2M PE=1 SV=1	1.204	0.734	0.802	1.13825	1.059	2.07623
Q49A26	ARPC5L	Actin-related protein 2/3 complex subunit 5-like protein; May function as component of the Arp2/3 complex which is involved in regulation of actin polymerization and together with an activating nucleation-promoting factor (NPF) mediates the formation of branched actin networks; Belongs to the ARPC5 family	Putative oxidoreductase GLYR1 OS=Homo sapiens GN=GLYR1 PE=1 SV=3	0.775	1.308	1.045	0.948482	1.294	0.678308
Q9BPX5	NDRG1	N-myc downstream regulated 1; Protein NDRG1; Stress-responsive protein involved in hormone responses, cell growth, and differentiation. Acts as a tumor suppressor in many cell types. Necessary but not sufficient for p53/TP53- mediated caspase activation and apoptosis. Has a role in cell trafficking, notably of the Schwann cell, and is necessary for the maintenance and development of the periphera…	Actin-related protein 2/3 complex subunit 5-like protein OS=Homo sapiens GN=ARPC5L PE=1 SV=1	1.438	1.894	0.978	1.02662	1.241	0.397541
Q92597	THOC6	THO complex subunit 6 homolog; Acts as component of the THO subcomplex of the TREX complex which is thought to couple mRNA transcription, processing and nuclear export, and which specifically associates with spliced mRNA and not with unspliced pre-mRNA. TREX is recruited to spliced mRNAs by a transcription-independent mechanism, binds to mRNA upstream of the exon-junction complex (EJC) and is rec…	Protein NDRG1 OS=Homo sapiens GN=NDRG1 PE=1 SV=1	0.814	1.083	0.835	1.23216	1.38	1.15873
Q86W42	GMPS	GMP synthase [glutamine-hydrolyzing]; Involved in the de novo synthesis of guanine nucleotides which are not only essential for DNA and RNA synthesis, but also provide GTP, which is involved in a number of cellular processes important for cell division; Glutamine amidotransferase like class 1 domain containing	THO complex subunit 6 homolog OS=Homo sapiens GN=THOC6 PE=1 SV=1	1.261	1.054	0.01	1.12635	1.309	1.96712
P49915	HMGCL	Hydroxymethylglutaryl-CoA lyase, mitochondrial; Key enzyme in ketogenesis (ketone body formation). Terminal step in leucine catabolism. Ketone bodies (beta- hydroxybutyrate, acetoacetate and acetone) are essential as an alternative source of energy to glucose, as lipid precursors and as regulators of metabolism	GMP synthase [glutamine-hydrolyzing] OS=Homo sapiens GN=GMPS PE=1 SV=1	1.005	1.209	1.373	1.07961	1.011	0.747126
P35914	ATP6V1G1	V-type proton ATPase subunit G 1; Catalytic subunit of the peripheral V1 complex of vacuolar ATPase (V-ATPase). V-ATPase is responsible for acidifying a variety of intracellular compartments in eukaryotic cells. In aerobic conditions, involved in intracellular iron homeostasis, thus triggering the activity of Fe(2+) prolyl hydroxylase (PHD) enzymes, and leading to HIF1A hydroxylation and subseque…	Hydroxymethylglutaryl-CoA lyase, mitochondrial OS=Homo sapiens GN=HMGCL PE=1 SV=2	1.215	1.059	1.099	1.00356	0.979	1.09748
O75348	SNAPIN	SNARE-associated protein Snapin; Component of the BLOC-1 complex, a complex that is required for normal biogenesis of lysosome-related organelles (LRO), such as platelet dense granules and melanosomes. In concert with the AP-3 complex, the BLOC-1 complex is required to target membrane protein cargos into vesicles assembled at cell bodies for delivery into neurites and nerve terminals. The BLOC-1 …	V-type proton ATPase subunit G 1 OS=Homo sapiens GN=ATP6V1G1 PE=1 SV=3	0.721	1.236	1.13	0.807003	0.928	1.10517
O95295	ABHD11	Protein ABHD11; Abhydrolase domain containing 11; Belongs to the AB hydrolase superfamily	SNARE-associated protein Snapin OS=Homo sapiens GN=SNAPIN PE=1 SV=1	1.086	1.033	0.684	1.07558	1.09	1.60414
Q8NFV4	COMT	Catechol O-methyltransferase; Catalyzes the O-methylation, and thereby the inactivation, of catecholamine neurotransmitters and catechol hormones. Also shortens the biological half-lives of certain neuroactive drugs, like L-DOPA, alpha-methyl DOPA and isoproterenol; Seven-beta-strand methyltransferase motif containing	Protein ABHD11 OS=Homo sapiens GN=ABHD11 PE=1 SV=1	0.946	1.034	1.035	0.911702	0.839	0.957949
P21964	UBA5	Ubiquitin-like modifier-activating enzyme 5; E1-like enzyme which activates UFM1 and SUMO2; Ubiquitin like modifier activating enzymes	Catechol O-methyltransferase OS=Homo sapiens GN=COMT PE=1 SV=2	0.698	0.984	0.858	1.05153	0.931	0.99511
Q9GZZ9	NDUFA6	NADH dehydrogenase [ubiquinone] 1 alpha subcomplex subunit 6; Accessory subunit of the mitochondrial membrane respiratory chain NADH dehydrogenase (Complex I), that is believed to be not involved in catalysis. Complex I functions in the transfer of electrons from NADH to the respiratory chain. The immediate electron acceptor for the enzyme is believed to be ubiquinone; LYR motif containing	Ubiquitin-like modifier-activating enzyme 5 OS=Homo sapiens GN=UBA5 PE=1 SV=1	0.999	0.73	0.531	1.13354	0.956	1.02828
P56556	ISG15	Ubiquitin cross-reactive protein; Ubiquitin-like protein ISG15; Ubiquitin-like protein which plays a key role in the innate immune response to viral infection either via its conjugation to a target protein (ISGylation) or via its action as a free or unconjugated protein. ISGylation involves a cascade of enzymatic reactions involving E1, E2, and E3 enzymes which catalyze the conjugation of ISG15 t…	NADH dehydrogenase [ubiquinone] 1 alpha subcomplex subunit 6 OS=Homo sapiens GN=NDUFA6 PE=1 SV=3	0.943	1.487	1.523	1.20697	1.257	1.09858
P05161	FCER1G	High affinity immunoglobulin epsilon receptor subunit gamma; Associates with a variety of FcR alpha chains to form a functional signaling complex. Regulates several aspects of the immune response. The gamma subunit has a critical role in allowing the IgE Fc receptor to reach the cell surface. Also involved in collagen-mediated platelet activation and in neutrophil activation mediated by integrin;…	Ubiquitin-like protein ISG15 OS=Homo sapiens GN=ISG15 PE=1 SV=5	1.138	1.1	1.153	1.10682	1.039	1.00809
P30273	UAP1L1	Udp-n-acetylglucosamine/udp-n-acetylgalactosamine diphosphorylase; UDP-N-acetylhexosamine pyrophosphorylase-like protein 1; UDP-N-acetylglucosamine pyrophosphorylase 1 like 1	High affinity immunoglobulin epsilon receptor subunit gamma OS=Homo sapiens GN=FCER1G PE=1 SV=1	1.347	0.938	0.948	1.00912	0.598	0.410959
Q3KQV9	PSMA4	Proteasome subunit alpha type-4; Component of the 20S core proteasome complex involved in the proteolytic degradation of most intracellular proteins. This complex plays numerous essential roles within the cell by associating with different regulatory particles. Associated with two 19S regulatory particles, forms the 26S proteasome and thus participates in the ATP-dependent degradation of ubiquiti…	UDP-N-acetylhexosamine pyrophosphorylase-like protein 1 OS=Homo sapiens GN=UAP1L1 PE=1 SV=2	0.931	1.005	0.86	1.1411	1.381	1.40478
P25789	PPP5C	Serine/threonine-protein phosphatase 5; Serine/threonine-protein phosphatase that dephosphorylates a myriad of proteins involved in different signaling pathways including the kinases CSNK1E, ASK1/MAP3K5, PRKDC and RAF1, the nuclear receptors NR3C1, PPARG, ESR1 and ESR2, SMAD proteins and TAU/MAPT. Implicated in wide ranging cellular processes, including apoptosis, differentiation, DNA damage resp…	Proteasome subunit alpha type-4 OS=Homo sapiens GN=PSMA4 PE=1 SV=1	0.718	0.805	0.836	0.902913	1.012	0.61046
P53041	TBC1D13	TBC1 domain family member 13; Acts as a GTPase-activating protein for RAB35. Together with RAB35 may be involved in regulation of insulin-induced glucose transporter SLC2A4/GLUT4 translocation to the plasma membrane in adipocytes	Serine/threonine-protein phosphatase 5 OS=Homo sapiens GN=PPP5C PE=1 SV=1	0.915	0.934	1.066	1.30464	1.043	1.02235
Q9NVG8	FN3K	Protein-fructosamine 3-kinase; Fructosamine-3-kinase; May initiate a process leading to the deglycation of fructoselysine and of glycated proteins. May play a role in the phosphorylation of 1-deoxy-1-morpholinofructose (DMF), fructoselysine, fructoseglycine, fructose and glycated lysozyme	TBC1 domain family member 13 OS=Homo sapiens GN=TBC1D13 PE=1 SV=3	0.966	0.967	1.009	1.11825	0.803	1.11294
Q9H479	PSMB2	Proteasome subunit beta type-2; Component of the 20S core proteasome complex involved in the proteolytic degradation of most intracellular proteins. This complex plays numerous essential roles within the cell by associating with different regulatory particles. Associated with two 19S regulatory particles, forms the 26S proteasome and thus participates in the ATP-dependent degradation of ubiquitin…	Fructosamine-3-kinase OS=Homo sapiens GN=FN3K PE=1 SV=1	1.449	0.622	0.47	1.15203	0.746	0.906281
P49721	UBASH3B	Ubiquitin-associated and SH3 domain-containing protein B; Interferes with CBL-mediated down-regulation and degradation of receptor-type tyrosine kinases. Promotes accumulation of activated target receptors, such as T-cell receptors and EGFR, on the cell surface. Exhibits tyrosine phosphatase activity toward several substrates including EGFR, FAK, SYK, and ZAP70. Down-regulates proteins that are d…	Proteasome subunit beta type-2 OS=Homo sapiens GN=PSMB2 PE=1 SV=1	1.057	0.919	0.966	0.880157	1.432	1.04937
Q8TF42	RGS18	Regulator of G-protein signaling 18; Inhibits signal transduction by increasing the GTPase activity of G protein alpha subunits thereby driving them into their inactive GDP-bound form. Binds to G(i) alpha-1, G(i) alpha- 2, G(i) alpha-3 and G(q) alpha; Regulators of G-protein signaling	Ubiquitin-associated and SH3 domain-containing protein B OS=Homo sapiens GN=UBASH3B PE=1 SV=2	1.09	0.584	0.893	1.19417	0.75	1.08245
Q9NS28	AP1G2	AP-1 complex subunit gamma-like 2; May function in protein sorting in late endosomes or multivesucular bodies (MVBs). Involved in MVB-assisted maturation of hepatitis B virus (HBV); Clathrin/coatomer adaptor, adaptin-like, N-terminal domain containing	Regulator of G-protein signaling 18 OS=Homo sapiens GN=RGS18 PE=1 SV=1	1.408	0.948	0.787	0.975467	0.693	1.72832
O75843	SRP68	Signal recognition particle subunit SRP68; Signal-recognition-particle assembly has a crucial role in targeting secretory proteins to the rough endoplasmic reticulum membrane. SRP68 binds the 7S RNA, SRP72 binds to this complex subsequently. This ribonucleoprotein complex might interact directly with the docking protein in the ER membrane and possibly participate in the elongation arrest function	AP-1 complex subunit gamma-like 2 OS=Homo sapiens GN=AP1G2 PE=1 SV=1	0.616	0.555	1.033	1.45403	1.202	1.37336
Q9UHB9	CSTF2T	Cleavage stimulation factor subunit 2 tau variant; May play a significant role in AAUAAA-independent mRNA polyadenylation in germ cells. Directly involved in the binding to pre-mRNAs (By similarity); Cleavage stimulation factor subunits	Signal recognition particle subunit SRP68 OS=Homo sapiens GN=SRP68 PE=1 SV=2	0.888	0.898	1.289	1.18401	1.572	0.801399
Q9H0L4	ENOPH1	Enolase-phosphatase E1; Bifunctional enzyme that catalyzes the enolization of 2,3-diketo-5-methylthiopentyl-1-phosphate (DK-MTP-1-P) into the intermediate 2-hydroxy-3-keto-5-methylthiopentenyl-1-phosphate (HK-MTPenyl-1-P), which is then dephosphorylated to form the acireductone 1,2-dihydroxy-3-keto-5-methylthiopentene (DHK- MTPene); HAD Asp-based non-protein phosphatases	Cleavage stimulation factor subunit 2 tau variant OS=Homo sapiens GN=CSTF2T PE=1 SV=1	1.25	1.205	0.82	1.26015	1.286	0.965682
Q9UHY7	PSMB10	Proteasome subunit beta type-10; The proteasome is a multicatalytic proteinase complex which is characterized by its ability to cleave peptides with Arg, Phe, Tyr, Leu, and Glu adjacent to the leaving group at neutral or slightly basic pH. The proteasome has an ATP-dependent proteolytic activity. This subunit is involved in antigen processing to generate class I binding peptides; Belongs to the p…	Enolase-phosphatase E1 OS=Homo sapiens GN=ENOPH1 PE=1 SV=1	0.313	0.607	1.035	1.19839	1.228	1.26391
P40306	POLR2E	DNA-directed RNA polymerases I, II, and III subunit RPABC1; DNA-dependent RNA polymerase catalyzes the transcription of DNA into RNA using the four ribonucleoside triphosphates as substrates. Common component of RNA polymerases I, II and III which synthesize ribosomal RNA precursors, mRNA precursors and many functional non-coding RNAs, and small RNAs, such as 5S rRNA and tRNAs, respectively. Pol …	Proteasome subunit beta type-10 OS=Homo sapiens GN=PSMB10 PE=1 SV=1	1.022	1.644	1.088	1.05769	1.17	1.07581
P19388	NDUFV1	NADH dehydrogenase [ubiquinone] flavoprotein 1, mitochondrial; Core subunit of the mitochondrial membrane respiratory chain NADH dehydrogenase (Complex I) that is believed to belong to the minimal assembly required for catalysis. Complex I functions in the transfer of electrons from NADH to the respiratory chain. The immediate electron acceptor for the enzyme is believed to be ubiquinone (By simi…	DNA-directed RNA polymerases I, II, and III subunit RPABC1 OS=Homo sapiens GN=POLR2E PE=1 SV=4	0.858	0.967	1.11	1.14784	1.419	1.30727
P49821	PURA	Transcriptional activator protein Pur-alpha; This is a probable transcription activator that specifically binds the purine-rich single strand of the PUR element located upstream of the MYC gene. May play a role in the initiation of DNA replication and in recombination	NADH dehydrogenase [ubiquinone] flavoprotein 1, mitochondrial OS=Homo sapiens GN=NDUFV1 PE=1 SV=4	0.95	1.444	1.145	1.18172	1.479	1.14469
Q00577	LYPLA2	Acyl-protein thioesterase 2; Hydrolyzes fatty acids from S-acylated cysteine residues in proteins such as trimeric G alpha proteins, GAP43, ZDHHC6 or HRAS. Deacylates GAP43. Mediates depalmitoylation of ZDHHC6. Has lysophospholipase activity (By similarity)	Transcriptional activator protein Pur-alpha OS=Homo sapiens GN=PURA PE=1 SV=2	1.045	0.751	1.082	1.25035	1.063	0.841155
O95372	DCTN3	Dynactin subunit 3; Together with dynein may be involved in spindle assembly and cytokinesis; Dynactin	Acyl-protein thioesterase 2 OS=Homo sapiens GN=LYPLA2 PE=1 SV=1	1.003	0.61	0.999	1.1084	0.989	1.01614
O75935	PPA1	Inorganic pyrophosphatase 1; Pyrophosphatase 1	Dynactin subunit 3 OS=Homo sapiens GN=DCTN3 PE=1 SV=1	0.922	0.626	0.663	1.1198	0.793	1.00448
Q15181	PROSC	Pyridoxal phosphate homeostasis protein; Pyridoxal 5'-phosphate (PLP)-binding protein, which may be involved in intracellular homeostatic regulation of pyridoxal 5'-phosphate (PLP), the active form of vitamin B6	Inorganic pyrophosphatase OS=Homo sapiens GN=PPA1 PE=1 SV=2	0.904	2.405	0.946	0.681492	1.273	0.790901
O94903	SRRT	Serrate RNA effector molecule homolog; Acts as a mediator between the cap-binding complex (CBC) and the primary microRNAs (miRNAs) processing machinery during cell proliferation. Contributes to the stability and delivery of capped primary miRNA transcripts to the primary miRNA processing complex containing DGCR8 and DROSHA, thereby playing a role in RNA-mediated gene silencing (RNAi) by miRNAs. B…	Pyridoxal phosphate homeostasis protein OS=Homo sapiens GN=PROSC PE=1 SV=1	0.764	1.067	0.868	1.15712	1.008	0.998318
Q9BXP5	MCM4	Minichromosome maintenance complex component 4; DNA replication licensing factor MCM4; Acts as component of the MCM2-7 complex (MCM complex) which is the putative replicative helicase essential for 'once per cell cycle' DNA replication initiation and elongation in eukaryotic cells. The active ATPase sites in the MCM2-7 ring are formed through the interaction surfaces of two neighboring subunits s…	Serrate RNA effector molecule homolog OS=Homo sapiens GN=SRRT PE=1 SV=1	1.154	1.248	0.953	0.946588	1.282	0.795548
P33991	PHPT1	14 kDa phosphohistidine phosphatase; Exhibits phosphohistidine phosphatase activity; Protein phosphatases	DNA replication licensing factor MCM4 OS=Homo sapiens GN=MCM4 PE=1 SV=5	1.587	1.416	0.838	1.02455	1	0.9245
Q9NRX4	LSM3	U6 snRNA-associated Sm-like protein LSm3; Binds specifically to the 3'-terminal U-tract of U6 snRNA; Belongs to the snRNP Sm proteins family	14 kDa phosphohistidine phosphatase OS=Homo sapiens GN=PHPT1 PE=1 SV=1	0.972	1.349	1.123	1.12539	0.959	0.510619
P62310	MCCC2	Methylcrotonoyl-CoA carboxylase beta chain, mitochondrial; Carboxyltransferase subunit of the 3-methylcrotonyl-CoA carboxylase, an enzyme that catalyzes the conversion of 3- methylcrotonyl-CoA to 3-methylglutaconyl-CoA, a critical step for leucine and isovaleric acid catabolism; Belongs to the AccD/PCCB family	U6 snRNA-associated Sm-like protein LSm3 OS=Homo sapiens GN=LSM3 PE=1 SV=2	1.489	1.782	1.789	1.0168	1.235	1.6042
Q9HCC0	GLRX	Glutaredoxin-1; Has a glutathione-disulfide oxidoreductase activity in the presence of NADPH and glutathione reductase. Reduces low molecular weight disulfides and proteins; Glutaredoxin domain containing	Methylcrotonoyl-CoA carboxylase beta chain, mitochondrial OS=Homo sapiens GN=MCCC2 PE=1 SV=1	1.264	1.552	1.166	1.01531	1.17	1.28499
P35754	TTC38	Tetratricopeptide repeat protein 38; Tetratricopeptide repeat domain containing; Belongs to the TTC38 family	Glutaredoxin-1 OS=Homo sapiens GN=GLRX PE=1 SV=2	0.769	1.007	0.993	0.953793	1.277	1.22086
Q5R3I4	TSC22D4	TSC22 domain family protein 4; Transcriptional repressor	Tetratricopeptide repeat protein 38 OS=Homo sapiens GN=TTC38 PE=1 SV=1	1.112	0.773	1.218	1.2724	1.204	1.71429
Q9Y3Q8	C3	Complement C3; C3 plays a central role in the activation of the complement system. Its processing by C3 convertase is the central reaction in both classical and alternative complement pathways. After activation C3b can bind covalently, via its reactive thioester, to cell surface carbohydrates or immune aggregates; C3 and PZP like, alpha-2-macroglobulin domain containing	TSC22 domain family protein 4 OS=Homo sapiens GN=TSC22D4 PE=1 SV=2	1.036	1.078	0.675	1.14843	1.152	1.38143
P01024	ZC3H4	Zinc finger CCCH domain-containing protein 4; Armadillo-like helical domain containing	Complement C3 OS=Homo sapiens GN=C3 PE=1 SV=2	1.449	1.189	1.201	1.25787	1.369	1.83784
Q9UPT8	EEFSEC	Eukaryotic elongation factor, selenocysteine-trna specific; Selenocysteine-specific elongation factor; Translation factor necessary for the incorporation of selenocysteine into proteins. It probably replaces EF-Tu for the insertion of selenocysteine directed by the UGA codon. SelB binds GTP and GDP	Zinc finger CCCH domain-containing protein 4 OS=Homo sapiens GN=ZC3H4 PE=1 SV=3	0.727	1.174	1.508	1.38798	1.501	1.45662
P57772	IARS	Isoleucine--tRNA ligase, cytoplasmic; Catalyzes the specific attachment of an amino acid to its cognate tRNA in a 2 step reaction: the amino acid (AA) is first activated by ATP to form AA-AMP and then transferred to the acceptor end of the tRNA; Aminoacyl tRNA synthetases, Class I	Selenocysteine-specific elongation factor OS=Homo sapiens GN=EEFSEC PE=1 SV=4	1.182	1.368	0.913	1.28156	1.221	0.9318
P41252	RHEB	GTP-binding protein Rheb; Activates the protein kinase activity of mTORC1, and thereby plays a role in the regulation of apoptosis. Stimulates the phosphorylation of S6K1 and EIF4EBP1 through activation of mTORC1 signaling. Has low intrinsic GTPase activity; RAS type GTPase family	Isoleucine--tRNA ligase, cytoplasmic OS=Homo sapiens GN=IARS PE=1 SV=2	1.066	0.829	1.026	0.77751	1.141	0.714385
Q15382	PPP1R8	Nuclear inhibitor of protein phosphatase 1; Inhibitor subunit of the major nuclear protein phosphatase-1 (PP-1). It has RNA-binding activity but does not cleave RNA and may target PP-1 to RNA-associated substrates. May also be involved in pre-mRNA splicing. Binds DNA and might act as a transcriptional repressor. Seems to be required for cell proliferation	GTP-binding protein Rheb OS=Homo sapiens GN=RHEB PE=1 SV=1	1.161	0.728	1.028	0.885375	0.803	1.01051
Q12972	TOR4A	Torsin-4A; Torsin family 4 member A	Nuclear inhibitor of protein phosphatase 1 OS=Homo sapiens GN=PPP1R8 PE=1 SV=2	0.99	1.173	1.239	1.21064	1.332	1.40571
Q9NXH8	OAS3	2'-5'-oligoadenylate synthetase 3; 2'-5'-oligoadenylate synthase 3; Interferon-induced, dsRNA-activated antiviral enzyme which plays a critical role in cellular innate antiviral response. In addition, it may also play a role in other cellular processes such as apoptosis, cell growth, differentiation and gene regulation. Synthesizes preferentially dimers of 2'-5'- oligoadenylates (2-5A) from ATP w…	Torsin-4A OS=Homo sapiens GN=TOR4A PE=1 SV=2	1.699	0.717	0.881	0.880753	0.885	1.28592
Q9Y6K5	LSM2	U6 snRNA-associated Sm-like protein LSm2; Binds specifically to the 3'-terminal U-tract of U6 snRNA. May be involved in pre-mRNA splicing; Belongs to the snRNP Sm proteins family	2'-5'-oligoadenylate synthase 3 OS=Homo sapiens GN=OAS3 PE=1 SV=3	0.743	1.054	1.562	1.43312	1.237	1.43096
Q9Y333	SRP14	Signal recognition particle 14 kDa protein; Signal-recognition-particle assembly has a crucial role in targeting secretory proteins to the rough endoplasmic reticulum membrane. SRP9 together with SRP14 and the Alu portion of the SRP RNA, constitutes the elongation arrest domain of SRP. The complex of SRP9 and SRP14 is required for SRP RNA binding	U6 snRNA-associated Sm-like protein LSm2 OS=Homo sapiens GN=LSM2 PE=1 SV=1	0.981	1.255	1.169	1.02492	1.101	0.791632
P37108	DUSP3	Dual specificity protein phosphatase 3; Shows activity both for tyrosine-protein phosphate and serine-protein phosphate, but displays a strong preference toward phosphotyrosines. Specifically dephosphorylates and inactivates ERK1 and ERK2; Belongs to the protein-tyrosine phosphatase family. Non-receptor class dual specificity subfamily	Signal recognition particle 14 kDa protein OS=Homo sapiens GN=SRP14 PE=1 SV=2	1.365	0.854	1.197	0.788413	1.174	0.835135
P51452	STX4	Syntaxin-4; Plasma membrane t-SNARE that mediates docking of transport vesicles. Necessary for the translocation of SLC2A4 from intracellular vesicles to the plasma membrane. Together with STXB3 and VAMP2, may also play a role in docking/fusion of intracellular GLUT4-containing vesicles with the cell surface in adipocytes (By similarity). May also play a role in docking of synaptic vesicles at pr…	Dual specificity protein phosphatase 3 OS=Homo sapiens GN=DUSP3 PE=1 SV=1	0.984	0.802	1.067	0.939783	0.719	0.933938
Q12846	CTPS1	CTP synthase 1; This enzyme is involved in the de novo synthesis of CTP, a precursor of DNA, RNA and phospholipids. Catalyzes the ATP- dependent amination of UTP to CTP with either L-glutamine or ammonia as a source of nitrogen. This enzyme and its product, CTP, play a crucial role in the proliferation of activated lymphocytes and therefore in immunity; Glutamine amidotransferase like class 1 dom…	Syntaxin-4 OS=Homo sapiens GN=STX4 PE=1 SV=2	1.015	0.911	0.935	1.15356	0.956	1.22311
P17812	CDC73	Parafibromin; Tumor suppressor probably involved in transcriptional and post-transcriptional control pathways. May be involved in cell cycle progression through the regulation of cyclin D1/PRAD1 expression. Component of the PAF1 complex (PAF1C) which has multiple functions during transcription by RNA polymerase II and is implicated in regulation of development and maintenance of embryonic stem ce…	CTP synthase 1 OS=Homo sapiens GN=CTPS1 PE=1 SV=2	0.754	1.2	0.82	0.868251	0.925	1.26971
Q6P1J9	TSN	Translin; DNA-binding protein that specifically recognizes consensus sequences at the breakpoint junctions in chromosomal translocations, mostly involving immunoglobulin (Ig)/T-cell receptor gene segments. Seems to recognize single-stranded DNA ends generated by staggered breaks occurring at recombination hot spots; Belongs to the translin family	Parafibromin OS=Homo sapiens GN=CDC73 PE=1 SV=1	1.318	3.221	1.196	1.22348	0.72	1.12989
Q15631	GRAP2	GRB2-related adapter protein 2; Interacts with SLP-76 to regulate NF-AT activation. Binds to tyrosine-phosphorylated shc; SH2 domain containing	Translin OS=Homo sapiens GN=TSN PE=1 SV=1	0.967	0.746	0.858	1.18172	1.104	0.871634
O75791	NDUFA9	NADH dehydrogenase [ubiquinone] 1 alpha subcomplex subunit 9, mitochondrial; Accessory subunit of the mitochondrial membrane respiratory chain NADH dehydrogenase (Complex I), that is believed not to be involved in catalysis. Complex I functions in the transfer of electrons from NADH to the respiratory chain. The immediate electron acceptor for the enzyme is believed to be ubiquinone; NADH:ubiquin…	GRB2-related adapter protein 2 OS=Homo sapiens GN=GRAP2 PE=1 SV=1	1.366	0.619	1.114	1.19745	1.1	0.957502
Q16795	HMOX1	Heme oxygenase 1; Heme oxygenase cleaves the heme ring at the alpha methene bridge to form biliverdin. Biliverdin is subsequently converted to bilirubin by biliverdin reductase. Under physiological conditions, the activity of heme oxygenase is highest in the spleen, where senescent erythrocytes are sequestrated and destroyed. Exhibits cytoprotective effects since excess of free heme sensitizes ce…	NADH dehydrogenase [ubiquinone] 1 alpha subcomplex subunit 9, mitochondrial OS=Homo sapiens GN=NDUFA9 PE=1 SV=2	1.685	0.944	0.886	1.18723	1.383	0.763328
P09601	PDHB	Pyruvate dehydrogenase E1 component subunit beta, mitochondrial; The pyruvate dehydrogenase complex catalyzes the overall conversion of pyruvate to acetyl-CoA and CO(2), and thereby links the glycolytic pathway to the tricarboxylic cycle	Heme oxygenase 1 OS=Homo sapiens GN=HMOX1 PE=1 SV=1	0.741	1.44	0.824	1.14735	1.104	0.92813
P11177	OSGEP	Probable tRNA N6-adenosine threonylcarbamoyltransferase; Component of the EKC/KEOPS complex that is required for the formation of a threonylcarbamoyl group on adenosine at position 37 (t(6)A37) in tRNAs that read codons beginning with adenine. The complex is probably involved in the transfer of the threonylcarbamoyl moiety of threonylcarbamoyl-AMP (TC-AMP) to the N6 group of A37. OSGEP likely pla…	Pyruvate dehydrogenase E1 component subunit beta, mitochondrial OS=Homo sapiens GN=PDHB PE=1 SV=3	0.821	1.298	1.169	1.01628	1.096	1.07441
Q9NPF4	RPL23	Large subunit ribosomal protein l23e; Ribosomal protein L23	Probable tRNA N6-adenosine threonylcarbamoyltransferase OS=Homo sapiens GN=OSGEP PE=1 SV=1	0.859	0.905	0.745	1.16891	1.092	1.48566
P62829	EXOSC2	Exosome complex component RRP4; Non-catalytic component of the RNA exosome complex which has 3'->5' exoribonuclease activity and participates in a multitude of cellular RNA processing and degradation events. In the nucleus, the RNA exosome complex is involved in proper maturation of stable RNA species such as rRNA, snRNA and snoRNA, in the elimination of RNA processing by-products and non-coding …	60S ribosomal protein L23 OS=Homo sapiens GN=RPL23 PE=1 SV=1	1.688	1.477	1.149	0.907227	1.562	0.878597
Q13868	SH3GL1	SH3 domain containing GRB2 like 1, endophilin A2; Endophilin-A2; Implicated in endocytosis. May recruit other proteins to membranes with high curvature (By similarity); Belongs to the endophilin family	Exosome complex component RRP4 OS=Homo sapiens GN=EXOSC2 PE=1 SV=2	1.038	1.443	1.082	1.14404	1.125	1.17095
Q99961	CCDC124	Coiled-coil domain-containing protein 124; Required for proper progression of late cytokinetic stages; Belongs to the CCDC124 family	Endophilin-A2 OS=Homo sapiens GN=SH3GL1 PE=1 SV=1	1.048	0.851	1.043	0.835081	0.743	0.986961
Q96CT7	NUP155	Nuclear pore complex protein Nup155; Essential component of nuclear pore complex. Could be essessential for embryogenesis. Nucleoporins may be involved both in binding and translocating proteins during nucleocytoplasmic transport	Coiled-coil domain-containing protein 124 OS=Homo sapiens GN=CCDC124 PE=1 SV=1	1.152	1.054	1.912	1.20986	1.346	1.12391
O75694	RENBP	N-acylglucosamine 2-epimerase; Catalyzes the interconversion of N-acetylglucosamine to N-acetylmannosamine. Binds to renin forming a protein complex called high molecular weight (HMW) renin and inhibits renin activity. Involved in the N-glycolylneuraminic acid (Neu5Gc) degradation pathway: although human is not able to catalyze formation of Neu5Gc due to the inactive CMAHP enzyme, Neu5Gc is prese…	Nuclear pore complex protein Nup155 OS=Homo sapiens GN=NUP155 PE=1 SV=1	1.245	1.089	1.089	1.40196	1.194	1.22282
P51606	NUP93	Nuclear pore complex protein Nup93; Plays a role in the nuclear pore complex (NPC) assembly and/or maintenance. May anchor nucleoporins, but not NUP153 and TPR, to the NPC. During renal development, regulates podocyte migration and proliferation through SMAD4 signaling	N-acylglucosamine 2-epimerase OS=Homo sapiens GN=RENBP PE=1 SV=2	0.988	1.025	0.554	0.803	0.838	1.13297
Q8N1F7	HDAC2	Histone deacetylase 1/2; Histone deacetylase 2; Responsible for the deacetylation of lysine residues on the N-terminal part of the core histones (H2A, H2B, H3 and H4). Histone deacetylation gives a tag for epigenetic repression and plays an important role in transcriptional regulation, cell cycle progression and developmental events. Histone deacetylases act via the formation of large multiprotei…	Nuclear pore complex protein Nup93 OS=Homo sapiens GN=NUP93 PE=1 SV=2	1.131	1.011	0.858	1.26111	1.335	1.29094
Q92769	TXNDC5	Thioredoxin domain-containing protein 5; Possesses thioredoxin activity. Has been shown to reduce insulin disulfide bonds. Also complements protein disulfide- isomerase deficiency in yeast (By similarity)	Histone deacetylase 2 OS=Homo sapiens GN=HDAC2 PE=1 SV=2	0.832	0.858	1.17	0.972318	1.162	0.917453
Q8NBS9	GCLM	Glutamate--cysteine ligase regulatory subunit; Glutamate-cysteine ligase modifier subunit; Belongs to the aldo/keto reductase family. Glutamate-- cysteine ligase light chain subfamily	Thioredoxin domain-containing protein 5 OS=Homo sapiens GN=TXNDC5 PE=1 SV=2	1.029	0.862	1.092	0.912821	0.909	0.643825
P48507	MLKL	Mixed lineage kinase domain-like protein; Pseudokinase that plays a key role in TNF-induced necroptosis, a programmed cell death process. Activated following phosphorylation by RIPK3, leading to homotrimerization, localization to the plasma membrane and execution of programmed necrosis characterized by calcium influx and plasma membrane damage. Does not have protein kinase activity	Glutamate--cysteine ligase regulatory subunit OS=Homo sapiens GN=GCLM PE=1 SV=1	1.433	0.702	0.987	1.11213	0.93	1.45274
Q8NB16	ALDH18A1	Delta-1-pyrroline-5-carboxylate synthetase; Delta-1-pyrroline-5-carboxylate synthase; Bifunctional enzyme that converts glutamate to glutamate 5-semialdehyde, an intermediate in the biosynthesis of proline, ornithine and arginine	Mixed lineage kinase domain-like protein OS=Homo sapiens GN=MLKL PE=1 SV=1	1.051	0.813	0.899	1.04974	1.305	0.981395
P54886	PITHD1	Pith domain-containing protein 1; Promotes megakaryocyte differentiation by up-regulating RUNX1 expression . Regulates RUNX1 expression by activating the proximal promoter of the RUNX1 gene and by enhancing the translation activity of an internal ribosome entry site (IRES) element in the RUNX1 gene	Delta-1-pyrroline-5-carboxylate synthase OS=Homo sapiens GN=ALDH18A1 PE=1 SV=2	0.838	0.998	1.254	1.04837	1.436	1.08688
Q9GZP4	DNAJC13	DnaJ homolog subfamily C member 13; Involved in membrane trafficking through early endosomes, such as the early endosome to recycling endosome transport implicated in the recycling of transferrin and the early endosome to late endosome transport implicated in degradation of EGF and EGFR. Involved in the regulation of endosomal membrane tubulation and regulates th dynamics of SNX1 on the endosomal…	PITH domain-containing protein 1 OS=Homo sapiens GN=PITHD1 PE=1 SV=1	0.965	0.545	0.523	1.14504	0.908	0.986098
O75165	COPB1	Coatomer subunit beta; The coatomer is a cytosolic protein complex that binds to dilysine motifs and reversibly associates with Golgi non- clathrin-coated vesicles, which further mediate biosynthetic protein transport from the ER, via the Golgi up to the trans Golgi network. Coatomer complex is required for budding from Golgi membranes, and is essential for the retrograde Golgi-to-ER transport of…	DnaJ homolog subfamily C member 13 OS=Homo sapiens GN=DNAJC13 PE=1 SV=5	0.831	1.265	0.706	1.2722	1.178	1.30709
P53618	TRIM58	E3 ubiquitin-protein ligase TRIM58; E3 ubiquitin ligase induced during late erythropoiesis. Directly binds and ubiquitinates the intermediate chain of the microtubule motor dynein (DYNC1LI1/DYNC1LI2), stimulating the degradation of the dynein holoprotein complex. May participate in the erythroblast enucleation process through regulation of nuclear polarization; Ring finger proteins	Coatomer subunit beta OS=Homo sapiens GN=COPB1 PE=1 SV=3	0.904	1.043	0.713	1.16213	1.093	1.11848
Q8NG06	NID1	Nidogen (entactin); Nidogen-1; Sulfated glycoprotein widely distributed in basement membranes and tightly associated with laminin. Also binds to collagen IV and perlecan. It probably has a role in cell- extracellular matrix interactions	E3 ubiquitin-protein ligase TRIM58 OS=Homo sapiens GN=TRIM58 PE=2 SV=2	1.231	0.735	0.959	0.727442	0.798	2.59915
P14543	ARHGAP17	Rho GTPase-activating protein 17; Rho GTPase-activating protein involved in the maintenance of tight junction by regulating the activity of CDC42, thereby playing a central role in apical polarity of epithelial cells. Specifically acts as a GTPase activator for the CDC42 GTPase by converting it to an inactive GDP-bound state. The complex formed with AMOT acts by regulating the uptake of polarity …	Nidogen-1 OS=Homo sapiens GN=NID1 PE=1 SV=3	1.278	0.753	1.215	1.10052	1.24	1.49433
Q68EM7	CAPRIN1	Caprin-1; May regulate the transport and translation of mRNAs of proteins involved in synaptic plasticity in neurons and cell proliferation and migration in multiple cell types. Binds directly and selectively to MYC and CCND2 RNAs. In neuronal cells, directly binds to several mRNAs associated with RNA granules, including BDNF, CAMK2A, CREB1, MAP2, NTRK2 mRNAs, as well as to GRIN1 and KPNB1 mRNAs,…	Rho GTPase-activating protein 17 OS=Homo sapiens GN=ARHGAP17 PE=1 SV=1	1.053	0.549	1.541	1.02432	1.133	1.13938
Q14444	PMVK	Phosphomevalonate kinase	Caprin-1 OS=Homo sapiens GN=CAPRIN1 PE=1 SV=2	0.526	1.406	1.068	0.75429	1.194	0.743942
Q15126	CMAS	N-acylneuraminate/3-deoxy-D-glycero-D-galacto-nononate cytidylyltransferase; N-acylneuraminate cytidylyltransferase; Catalyzes the activation of N-acetylneuraminic acid (NeuNAc) to cytidine 5'-monophosphate N-acetylneuraminic acid (CMP-NeuNAc), a substrate required for the addition of sialic acid. Has some activity toward NeuNAc, N-glycolylneuraminic acid (Neu5Gc) or 2-keto-3-deoxy-D-glycero-D-ga…	Phosphomevalonate kinase OS=Homo sapiens GN=PMVK PE=1 SV=3	1.001	0.966	0.844	1.03466	0.853	1.11308
Q8NFW8	PRKAR2B	cAMP-dependent protein kinase type II-beta regulatory subunit; Regulatory subunit of the cAMP-dependent protein kinases involved in cAMP signaling in cells. Type II regulatory chains mediate membrane association by binding to anchoring proteins, including the MAP2 kinase	N-acylneuraminate cytidylyltransferase OS=Homo sapiens GN=CMAS PE=1 SV=2	1.585	1.507	1.139	1.08623	1.12	0.819905
P31323	SEC24C	Protein transport protein Sec24C; Component of the coat protein complex II (COPII) which promotes the formation of transport vesicles from the endoplasmic reticulum (ER). The coat has two main functions, the physical deformation of the endoplasmic reticulum membrane into vesicles and the selection of cargo molecules for their transport to the Golgi complex. Plays a central role in cargo selection…	cAMP-dependent protein kinase type II-beta regulatory subunit OS=Homo sapiens GN=PRKAR2B PE=1 SV=3	0.911	0.688	0.862	1.07838	0.803	1.10233
P53992	PSMF1	Proteasome inhibitor PI31 subunit; Plays an important role in control of proteasome function. Inhibits the hydrolysis of protein and peptide substrates by the 20S proteasome. Also inhibits the activation of the proteasome by the proteasome regulatory proteins PA700 and PA28; Belongs to the proteasome inhibitor PI31 family	Protein transport protein Sec24C OS=Homo sapiens GN=SEC24C PE=1 SV=3	0.915	1.001	0.885	1.32254	1.222	1.18623
Q92530	GMDS	GDP-mannose 4,6 dehydratase; Catalyzes the conversion of GDP-D-mannose to GDP-4- dehydro-6-deoxy-D-mannose; Belongs to the NAD(P)-dependent epimerase/dehydratase family. GDP-mannose 4,6-dehydratase subfamily	Proteasome inhibitor PI31 subunit OS=Homo sapiens GN=PSMF1 PE=1 SV=2	1.705	1.24	0.775	1.1215	1.174	1.09445
O60547	CCAR1	Cell division cycle and apoptosis regulator protein 1; Associates with components of the Mediator and p160 coactivator complexes that play a role as intermediaries transducing regulatory signals from upstream transcriptional activator proteins to basal transcription machinery at the core promoter. Recruited to endogenous nuclear receptor target genes in response to the appropriate hormone. Also f…	GDP-mannose 4,6 dehydratase OS=Homo sapiens GN=GMDS PE=1 SV=1	1.039	0.809	1.07	1.11914	1.138	1.4958
Q8IX12	UBA3	NEDD8-activating enzyme E1 catalytic subunit; Catalytic subunit of the dimeric UBA3-NAE1 E1 enzyme. E1 activates NEDD8 by first adenylating its C-terminal glycine residue with ATP, thereafter linking this residue to the side chain of the catalytic cysteine, yielding a NEDD8-UBA3 thioester and free AMP. E1 finally transfers NEDD8 to the catalytic cysteine of UBE2M. Down-regulates steroid receptor …	Cell division cycle and apoptosis regulator protein 1 OS=Homo sapiens GN=CCAR1 PE=1 SV=2	0.686	1.046	1.391	1.31991	1.396	0.871476
Q8TBC4	VTA1	Vacuolar protein sorting-associated protein VTA1 homolog; Involved in the endosomal multivesicular bodies (MVB) pathway. MVBs contain intraluminal vesicles (ILVs) that are generated by invagination and scission from the limiting membrane of the endosome and mostly are delivered to lysosomes enabling degradation of membrane proteins, such as stimulated growth factor receptors, lysosomal enzymes an…	NEDD8-activating enzyme E1 catalytic subunit OS=Homo sapiens GN=UBA3 PE=1 SV=2	0.976	1.021	1.343	1.02971	1.066	0.821363
Q9NP79	SRM	Spermidine synthase; Catalyzes the production of spermidine from putrescine and decarboxylated S-adenosylmethionine (dcSAM). Has a strong preference for putrescine as substrate, and has very low activity towards 1,3-diaminopropane. Has extremely low activity towards spermidine	Vacuolar protein sorting-associated protein VTA1 homolog OS=Homo sapiens GN=VTA1 PE=1 SV=1	1.055	0.764	0.547	1.03888	0.873	1.17719
P19623	NAMPT	Nicotinamide phosphoribosyltransferase; Catalyzes the condensation of nicotinamide with 5- phosphoribosyl-1-pyrophosphate to yield nicotinamide mononucleotide, an intermediate in the biosynthesis of NAD. It is the rate limiting component in the mammalian NAD biosynthesis pathway. The secreted form behaves both as a cytokine with immunomodulating properties and an adipokine with anti-diabetic prop…	Spermidine synthase OS=Homo sapiens GN=SRM PE=1 SV=1	1.82	0.91	0.921	1.04913	1.401	1.10549
P43490	NIT2	Nitrilase family member 2; Omega-amidase NIT2; Has a omega-amidase activity. The role of omega-amidase is to remove potentially toxic intermediates by converting alpha- ketoglutaramate and alpha-ketosuccinamate to biologically useful alpha-ketoglutarate and oxaloacetate, respectively. Overexpression decreases the colony-forming capacity of cultured cells by arresting cells in the G2 phase of the …	Nicotinamide phosphoribosyltransferase OS=Homo sapiens GN=NAMPT PE=1 SV=1	1.243	0.453	0.678	1.26239	0.965	0.667234
Q9NQR4	HPSE	Heparanase; Endoglycosidase that cleaves heparan sulfate proteoglycans (HSPGs) into heparan sulfate side chains and core proteoglycans. Participates in extracellular matrix (ECM) degradation and remodeling. Selectively cleaves the linkage between a glucuronic acid unit and an N-sulfo glucosamine unit carrying either a 3-O-sulfo or a 6-O-sulfo group. Can also cleave the linkage between a glucuroni…	Omega-amidase NIT2 OS=Homo sapiens GN=NIT2 PE=1 SV=1	0.447	1.122	1.098	1.34248	1.083	1.05324
Q9Y251	MAP1S	Microtubule-associated protein 1S; Microtubule-associated protein that mediates aggregation of mitochondria resulting in cell death and genomic destruction (MAGD). Plays a role in anchoring the microtubule organizing center to the centrosomes. Binds to DNA. Plays a role in apoptosis. Involved in the formation of microtubule bundles (By similarity); Belongs to the MAP1 family	Heparanase OS=Homo sapiens GN=HPSE PE=1 SV=2	0.838	0.79	0.617	0.854789	0.696	1.15713
Q66K74	PDS5A	Sister chromatid cohesion protein PDS5 homolog A; Probable regulator of sister chromatid cohesion in mitosis which may stabilize cohesin complex association with chromatin. May couple sister chromatid cohesion during mitosis to DNA replication. Cohesion ensures that chromosome partitioning is accurate in both meiotic and mitotic cells and plays an important role in DNA repair; Belongs to the PDS5…	Microtubule-associated protein 1S OS=Homo sapiens GN=MAP1S PE=1 SV=2	1.023	1.075	1.503	1.16489	1.153	1.15557
Q29RF7	PDIA5	Protein disulfide-isomerase A5; Protein disulfide isomerase family A member 5	Sister chromatid cohesion protein PDS5 homolog A OS=Homo sapiens GN=PDS5A PE=1 SV=1	0.823	1.232	0.726	1.16168	1.298	1.00386
Q14554	PSMD3	26S proteasome non-ATPase regulatory subunit 3; Component of the 26S proteasome, a multiprotein complex involved in the ATP-dependent degradation of ubiquitinated proteins. This complex plays a key role in the maintenance of protein homeostasis by removing misfolded or damaged proteins, which could impair cellular functions, and by removing proteins whose functions are no longer required. Therefo…	Protein disulfide-isomerase A5 OS=Homo sapiens GN=PDIA5 PE=1 SV=1	0.951	1.665	0.649	1.022	0.704	1.06561
O43242	U2AF2	Splicing factor U2AF 65 kDa subunit; Necessary for the splicing of pre-mRNA. By recruiting PRPF19 and the PRP19C/Prp19 complex/NTC/Nineteen complex to the RNA polymerase II C-terminal domain (CTD), and thereby pre-mRNA, may couple transcription to splicing. Induces cardiac troponin-T (TNNT2) pre-mRNA exon inclusion in muscle. Regulates the TNNT2 exon 5 inclusion through competition with MBNL1. Bi…	26S proteasome non-ATPase regulatory subunit 3 OS=Homo sapiens GN=PSMD3 PE=1 SV=2	1.051	0.958	0.348	1.19447	1.117	1.38223
P26368	NCKAP1L	Nck-associated protein 1-like; Essential hematopoietic-specific regulator of the actin cytoskeleton (Probable). Controls lymphocyte development, activation, proliferation and homeostasis, erythrocyte membrane stability, as well as phagocytosis and migration by neutrophils and macrophages. Component of the WAVE2 complex which signals downstream of RAC to stimulate F- actin polymerization. Required…	Splicing factor U2AF 65 kDa subunit OS=Homo sapiens GN=U2AF2 PE=1 SV=4	1.141	1.493	1.436	0.956647	1.176	0.931174
P55160	INPPL1	Phosphatidylinositol-3,4,5-trisphosphate 5-phosphatase 2; Phosphatidylinositol 3,4,5-trisphosphate 5-phosphatase 2; Phosphatidylinositol (PtdIns) phosphatase that specifically hydrolyzes the 5-phosphate of phosphatidylinositol- 3,4,5-trisphosphate (PtdIns(3,4,5)P3) to produce PtdIns(3,4)P2, thereby negatively regulating the PI3K (phosphoinositide 3-kinase) pathways. Plays a central role in regula…	Nck-associated protein 1-like OS=Homo sapiens GN=NCKAP1L PE=1 SV=3	0.971	0.804	0.94	0.896789	0.958	0.742697
O15357	SNAP29	Synaptosomal-associated protein 29; SNAREs, soluble N-ethylmaleimide-sensitive factor- attachment protein receptors, are essential proteins for fusion of cellular membranes. SNAREs localized on opposing membranes assemble to form a trans-SNARE complex, an extended, parallel four alpha-helical bundle that drives membrane fusion. SNAP29 is a SNARE involved in autophagy through the direct control of…	Phosphatidylinositol 3,4,5-trisphosphate 5-phosphatase 2 OS=Homo sapiens GN=INPPL1 PE=1 SV=2	2.009	1.352	1.131	1.0679	1.046	1.56435
O95721	RIC8A	Synembryn-A; Guanine nucleotide exchange factor (GEF), which can activate some, but not all, G-alpha proteins. Able to activate GNAI1, GNAO1 and GNAQ, but not GNAS by exchanging bound GDP for free GTP. Involved in regulation of microtubule pulling forces during mitotic movement of chromosomes by stimulating G(i)-alpha protein, possibly leading to release G(i)-alpha-GTP and NuMA proteins from the …	Synaptosomal-associated protein 29 OS=Homo sapiens GN=SNAP29 PE=1 SV=1	1.521	1.038	0.856	0.858407	0.97	1.0151
Q9NPQ8	ARFIP1	Arfaptin-1; Putative target protein of ADP-ribosylation factor; Classical BAR domain containing	Synembryn-A OS=Homo sapiens GN=RIC8A PE=1 SV=3	1.284	0.991	0.873	1.07523	1.223	1.59156
P53367	LRRC59	Leucine-rich repeat-containing protein 59; Required for nuclear import of FGF1, but not that of FGF2. Might regulate nuclear import of exogenous FGF1 by facilitating interaction with the nuclear import machinery and by transporting cytosolic FGF1 to, and possibly through, the nuclear pores	Arfaptin-1 OS=Homo sapiens GN=ARFIP1 PE=1 SV=2	1.35	0.811	1.079	1.33951	1.38	1.09516
Q96AG4	RNPS1	RNA-binding protein with serine-rich domain 1; Part of pre- and post-splicing multiprotein mRNP complexes. Auxiliary component of the splicing-dependent multiprotein exon junction complex (EJC) deposited at splice junction on mRNAs. The EJC is a dynamic structure consisting of core proteins and several peripheral nuclear and cytoplasmic associated factors that join the complex only transiently ei…	Leucine-rich repeat-containing protein 59 OS=Homo sapiens GN=LRRC59 PE=1 SV=1	1.064	0.711	0.76	0.835732	0.848	1.07873
Q15287	FAM65B	Rho family-interacting cell polarization regulator 2; Acts as an inhibitor of the small GTPase RHOA and plays several roles in the regulation of myoblast and hair cell differentiation, lymphocyte T proliferation and neutrophil polarization. Inhibits chemokine-induced T lymphocyte responses, such as cell adhesion, polarization and migration. Involved also in the regulation of neutrophil polarizati…	RNA-binding protein with serine-rich domain 1 OS=Homo sapiens GN=RNPS1 PE=1 SV=1	0.542	1.409	1.151	1.03742	1.326	1.04221
Q9Y4F9	HUWE1	E3 ubiquitin-protein ligase HUWE1; E3 ubiquitin-protein ligase which mediates ubiquitination and subsequent proteasomal degradation of target proteins. Regulates apoptosis by catalyzing the polyubiquitination and degradation of MCL1. Mediates monoubiquitination of DNA polymerase beta (POLB) at 'Lys-41', 'Lys-61' and 'Lys-81', thereby playing a role in base-excision repair. Also ubiquitinates the …	Rho family-interacting cell polarization regulator 2 OS=Homo sapiens GN=RIPOR2 PE=1 SV=4	0.991	0.861	1.104	1.01493	1.325	0.901873
Q7Z6Z7	CNOT1	CCR4-NOT transcription complex subunit 1; Scaffolding component of the CCR4-NOT complex which is one of the major cellular mRNA deadenylases and is linked to various cellular processes including bulk mRNA degradation, miRNA- mediated repression, translational repression during translational initiation and general transcription regulation. Additional complex functions may be a consequence of its i…	E3 ubiquitin-protein ligase HUWE1 OS=Homo sapiens GN=HUWE1 PE=1 SV=3	1.019	0.939	1.073	1.04881	1.107	1.2666
A5YKK6	TNFAIP2	Tumor necrosis factor alpha-induced protein 2; May play a role as a mediator of inflammation and angiogenesis	CCR4-NOT transcription complex subunit 1 OS=Homo sapiens GN=CNOT1 PE=1 SV=2	1.685	0.852	0.987	1.31114	1.181	0.977193
Q03169	STXBP3	Syntaxin-binding protein 3; Together with STX4 and VAMP2, may play a role in insulin-dependent movement of GLUT4 and in docking/fusion of intracellular GLUT4-containing vesicles with the cell surface in adipocytes	Tumor necrosis factor alpha-induced protein 2 OS=Homo sapiens GN=TNFAIP2 PE=2 SV=2	1.147	1.044	1.319	1.19576	1.318	1.54688
O00186	THYN1	Thymocyte nuclear protein 1; Specifically binds 5-hydroxymethylcytosine (5hmC), suggesting that it acts as a specific reader of 5hmC	Syntaxin-binding protein 3 OS=Homo sapiens GN=STXBP3 PE=1 SV=2	0.914	0.763	1.096	1.00112	0.988	1.35647
Q9P016	RBM15	Putative RNA-binding protein 15; May function as an mRNA export factor, stimulating export and expression of RTE-containing mRNAs which are present in many retrotransposons that require to be exported prior to splicing. High affinity binding of pre-mRNA to RBM15 may allow targeting of the mRNP to the export helicase DBP5 in a manner that is independent of splicing-mediated NXF1 deposition, result…	Thymocyte nuclear protein 1 OS=Homo sapiens GN=THYN1 PE=1 SV=1	1.175	0.695	1.168	0.767477	1.225	1.09923
Q96T37	FKBP2	Peptidyl-prolyl cis-trans isomerase FKBP2; PPIases accelerate the folding of proteins. It catalyzes the cis-trans isomerization of proline imidic peptide bonds in oligopeptides; FKBP prolyl isomerases	Putative RNA-binding protein 15 OS=Homo sapiens GN=RBM15 PE=1 SV=2	1.085	1.112	1.201	1.43757	1.465	1.6516
P26885	EIF3F	Eukaryotic translation initiation factor 3 subunit F; Component of the eukaryotic translation initiation factor 3 (eIF-3) complex, which is required for several steps in the initiation of protein synthesis. The eIF-3 complex associates with the 40S ribosome and facilitates the recruitment of eIF-1, eIF-1A, eIF-2:GTP:methionyl-tRNAi and eIF-5 to form the 43S pre- initiation complex (43S PIC). The …	Peptidyl-prolyl cis-trans isomerase FKBP2 OS=Homo sapiens GN=FKBP2 PE=1 SV=2	1.148	1.04	1.025	0.994382	0.932	1.25082
O00303	WDR82	WD repeat-containing protein 82; Regulatory component of the SET1 complex implicated in the tethering of this complex to transcriptional start sites of active genes. Facilitates histone H3 'Lys-4' methylation via recruitment of the SETD1A or SETD1B to the 'Ser-5' phosphorylated C-terminal domain (CTD) of RNA polymerase II large subunit (POLR2A). Component of PTW/PP1 phosphatase complex, which pla…	Eukaryotic translation initiation factor 3 subunit F OS=Homo sapiens GN=EIF3F PE=1 SV=1	0.968	0.734	0.941	1.42357	1.152	0.77994
Q6UXN9	HEXB	Beta-hexosaminidase subunit beta; Responsible for the degradation of GM2 gangliosides, and a variety of other molecules containing terminal N-acetyl hexosamines, in the brain and other tissues; Belongs to the glycosyl hydrolase 20 family	WD repeat-containing protein 82 OS=Homo sapiens GN=WDR82 PE=1 SV=1	1.096	0.804	1.212	1.19165	1.252	1.22696
P07686	STOML2	Stomatin-like protein 2, mitochondrial; Mitochondrial protein that probably regulates the biogenesis and the activity of mitochondria. Stimulates cardiolipin biosynthesis, binds cardiolipin-enriched membranes where it recruits and stabilizes some proteins including prohibitin and may therefore act in the organization of functional microdomains in mitochondrial membranes. Through regulation of the…	Beta-hexosaminidase subunit beta OS=Homo sapiens GN=HEXB PE=1 SV=3	1.218	1.04	0.551	0.734141	1.195	1.31667
Q9UJZ1	CGGBP1	CGG triplet repeat-binding protein 1; Binds to nonmethylated 5'-d(CGG)(n)-3' trinucleotide repeats in the FMR1 promoter. May play a role in regulating FMR1 promoter	Stomatin-like protein 2, mitochondrial OS=Homo sapiens GN=STOML2 PE=1 SV=1	1.238	1.048	1.296	0.727484	1.014	0.891417
Q9UFW8	CARHSP1	Calcium-regulated heat-stable protein 1; Binds mRNA and regulates the stability of target mRNA. Binds single-stranded DNA (in vitro)	CGG triplet repeat-binding protein 1 OS=Homo sapiens GN=CGGBP1 PE=1 SV=2	0.803	1.133	1.148	1.72495	1.338	1.52903
Q9Y2V2	SNX27	Sorting nexin family member 27; Sorting nexin-27; Involved in the retrograde transport from endosome to plasma membrane, a trafficking pathway that promotes the recycling of internalized transmembrane proteins. Following internalization, endocytosed transmembrane proteins are delivered to early endosomes and recycled to the plasma membrane instead of being degraded in lysosomes. SNX27 specificall…	Calcium-regulated heat-stable protein 1 OS=Homo sapiens GN=CARHSP1 PE=1 SV=2	0.961	1.265	0.993	0.812548	1.091	0.914931
Q96L92	LSM8	U6 snRNA-associated Sm-like protein LSm8; Binds specifically to the 3'-terminal U-tract of U6 snRNA and is probably a component of the spliceosome; Belongs to the snRNP Sm proteins family	Sorting nexin-27 OS=Homo sapiens GN=SNX27 PE=1 SV=2	0.799	0.966	0.814	1.00521	1.216	1.16916
O95777	RPS26	Small subunit ribosomal protein s26e; Ribosomal protein S26; Belongs to the eukaryotic ribosomal protein eS26 family	U6 snRNA-associated Sm-like protein LSm8 OS=Homo sapiens GN=LSM8 PE=1 SV=3	1.283	2.327	1.128	1.01459	1.215	1.4215
P62854	SMARCD2	SWI/SNF-related matrix-associated actin-dependent regulator of chromatin subfamily D member 2; Involved in transcriptional activation and repression of select genes by chromatin remodeling (alteration of DNA-nucleosome topology). Component of SWI/SNF chromatin remodeling complexes that carry out key enzymatic activities, changing chromatin structure by altering DNA-histone contacts within a nucle…	40S ribosomal protein S26 OS=Homo sapiens GN=RPS26 PE=1 SV=3	1.211	1.945	1.414	0.868798	1.631	0.969196
Q92925	NXF1	Nuclear RNA export factor 1; Involved in the nuclear export of mRNA species bearing retroviral constitutive transport elements (CTE) and in the export of mRNA from the nucleus to the cytoplasm (TAP/NFX1 pathway). The NXF1-NXT1 heterodimer is involved in the export of HSP70 mRNA in conjunction with ALYREF/THOC4 and THOC5 components of the TREX complex. ALYREF/THOC4-bound mRNA is thought to be tran…	SWI/SNF-related matrix-associated actin-dependent regulator of chromatin subfamily D member 2 OS=Homo sapiens GN=SMARCD2 PE=1 SV=3	1.261	1.094	1.095	1.01558	1.294	1.4389
Q9UBU9	SYTL1	Synaptotagmin-like protein 1; May play a role in vesicle trafficking (By similarity). Binds phosphatidylinositol 3,4,5-trisphosphate. Acts as a RAB27A effector protein and may play a role in cytotoxic granule exocytosis in lymphocytes (By similarity); Synaptotagmin like tandem C2 proteins	Nuclear RNA export factor 1 OS=Homo sapiens GN=NXF1 PE=1 SV=1	0.582	1.282	1.121	1.27684	1.262	1.79569
Q8IYJ3	NIT1	Deaminated glutathione amidase; Catalyzes the hydrolysis of the amide bond in N-(4- oxoglutarate)-L-cysteinylglycine (deaminated glutathione), a metabolite repair reaction to dispose of the harmful deaminated glutathione. Plays a role in cell growth and apoptosis: loss of expression promotes cell growth, resistance to DNA damage stress and increased incidence to NMBA-induced tumors. Has tumor sup…	Synaptotagmin-like protein 1 OS=Homo sapiens GN=SYTL1 PE=1 SV=1	0.768	0.827	1.194	1.26616	1.45	1.52011
Q86X76	AHSA1	Activator of 90 kDa heat shock protein ATPase homolog 1; Acts as a co-chaperone of HSP90AA1. Activates the ATPase activity of HSP90AA1 leading to increase in its chaperone activity. Competes with the inhibitory co-chaperone FNIP1 for binding to HSP90AA1, thereby providing a reciprocal regulatory mechanism for chaperoning of client proteins	Nitrilase homolog 1 OS=Homo sapiens GN=NIT1 PE=1 SV=2	1.509	0.993	1.271	1.53009	1.075	1.48586
O95433	LYPLA1	Acyl-protein thioesterase 1; Hydrolyzes fatty acids from S-acylated cysteine residues in proteins such as trimeric G alpha proteins or HRAS. Has depalmitoylating activity toward KCNMA1. Has low lysophospholipase activity; Belongs to the AB hydrolase superfamily. AB hydrolase 2 family	Activator of 90 kDa heat shock protein ATPase homolog 1 OS=Homo sapiens GN=AHSA1 PE=1 SV=1	0.965	0.794	0.877	0.981946	1.062	1.00267
O75608	RETN	Resistin; Hormone that seems to suppress insulin ability to stimulate glucose uptake into adipose cells (By similarity). Potentially links obesity to diabetes (By similarity). Promotes chemotaxis in myeloid cells	Acyl-protein thioesterase 1 OS=Homo sapiens GN=LYPLA1 PE=1 SV=1	1.016	1.024	1.065	1.04397	0.959	1.41995
Q9HD89	ENY2	Transcription and mRNA export factor ENY2; Involved in mRNA export coupled transcription activation by association with both the TREX-2 and the SAGA complexes. The transcription regulatory histone acetylation (HAT) complex SAGA is a multiprotein complex that activates transcription by remodeling chromatin and mediating histone acetylation and deubiquitination. Within the SAGA complex, participate…	Resistin OS=Homo sapiens GN=RETN PE=1 SV=1	1.82	0.657	0.726	1.46471	1.331	1.30301
Q9NPA8	PIN1	Peptidyl-prolyl cis-trans isomerase NIMA-interacting 1; Peptidyl-prolyl cis/trans isomerase (PPIase) that binds to and isomerizes specific phosphorylated Ser/Thr-Pro (pSer/Thr- Pro) motifs. By inducing conformational changes in a subset of phosphorylated proteins, acts as a molecular switch in multiple cellular processes. Displays a preference for acidic residues located N-terminally to the proli…	Transcription and mRNA export factor ENY2 OS=Homo sapiens GN=ENY2 PE=1 SV=1	1.019	1.065	1.322	1.16017	1.205	0.846093
Q13526	RBM12	RNA-binding protein 12; RNA binding motif containing	Peptidyl-prolyl cis-trans isomerase NIMA-interacting 1 OS=Homo sapiens GN=PIN1 PE=1 SV=1	0.702	0.803	1.011	0.942439	1.064	1.37149
Q9NTZ6	POLR1C	DNA-directed RNA polymerases I and III subunit RPAC1; DNA-dependent RNA polymerase catalyzes the transcription of DNA into RNA using the four ribonucleoside triphosphates as substrates. Common component of RNA polymerases I and III which synthesize ribosomal RNA precursors and small RNAs, such as 5S rRNA and tRNAs, respectively. RPAC1 is part of the Pol core element with the central large cleft a…	RNA-binding protein 12 OS=Homo sapiens GN=RBM12 PE=1 SV=1	0.925	0.48	1.79	0.994939	1.403	1.11338
O15160	TOP1	DNA topoisomerase 1; Releases the supercoiling and torsional tension of DNA introduced during the DNA replication and transcription by transiently cleaving and rejoining one strand of the DNA duplex. Introduces a single-strand break via transesterification at a target site in duplex DNA. The scissile phosphodiester is attacked by the catalytic tyrosine of the enzyme, resulting in the formation of…	DNA-directed RNA polymerases I and III subunit RPAC1 OS=Homo sapiens GN=POLR1C PE=1 SV=1	0.94	1.575	1.187	1.16585	1.515	2.08446
P11387	OSBP	Oxysterol-binding protein 1; Lipid transporter involved in lipid countertransport between the Golgi complex and membranes of the endoplasmic reticulum: specifically exchanges sterol with phosphatidylinositol 4-phosphate (PI4P), delivering sterol to the Golgi in exchange for PI4P, which is degraded by the SAC1/SACM1L phosphatase in the endoplasmic reticulum. Binds cholesterol and a range of oxyste…	DNA topoisomerase 1 OS=Homo sapiens GN=TOP1 PE=1 SV=2	0.473	1.073	1.538	1.01311	1.348	0.642029
P22059	ELANE	Elastase, neutrophil expressed; Neutrophil elastase; Modifies the functions of natural killer cells, monocytes and granulocytes. Inhibits C5a-dependent neutrophil enzyme release and chemotaxis	Oxysterol-binding protein 1 OS=Homo sapiens GN=OSBP PE=1 SV=1	0.955	0.944	0.765	1.43423	0.929	1.17577
P08246	UMPS	Uridine 5'-monophosphate synthase; Uridine monophosphate synthetase; In the C-terminal section; belongs to the OMP decarboxylase family	Neutrophil elastase OS=Homo sapiens GN=ELANE PE=1 SV=1	1.111	0.655	0.922	1.16187	1.511	1.28125
P11172	ATG7	Ubiquitin-like modifier-activating enzyme ATG7; E1-like activating enzyme involved in the 2 ubiquitin- like systems required for cytoplasm to vacuole transport (Cvt) and autophagy. Activates ATG12 for its conjugation with ATG5 as well as the ATG8 family proteins for their conjugation with phosphatidylethanolamine. Both systems are needed for the ATG8 association to Cvt vesicles and autophagosomes…	Uridine 5'-monophosphate synthase OS=Homo sapiens GN=UMPS PE=1 SV=1	1.395	1.177	0.867	1.23854	1.081	1.17647
[truncated: 40 more rows]

## Sheet: Comparison_placebo group
Accession	Preferred Name	Annotation	Description	1_Probiotics	2_Probiotics	3_Probiotics	4_Probiotics	5_Probiotics	6_Probiotics
[truncated: 967 more rows]
