# Supplementary material for: HMGN2 and Histone H1.2: potential targets of a novel probiotic mixture for seasonal allergic rhinitis
Source: Front Microbiol. 2023 Oct 6;14:1202858. doi: 10.3389/fmicb.2023.1202858 (PMC10588638; doi:10.3389/fmicb.2023.1202858)
Supplement: Supplementary file 4 [file Table_4.XLS]

## Sheet: DEPs of probiotics
Accession	Preferred Name	Annotation	1_Probiotics	2_Probiotics	3_Probiotics	4_Probiotics	5_Probiotics	6_Probiotics
P35579	MYH9	Myosin heavy chain 9/10/11/14; Myosin-9; Cellular myosin that appears to play a role in cytokinesis, cell shape, and specialized functions such as secretion and capping. During cell spreading, plays an important role in cytoskeleton reorganization, focal contacts formation (in the margins but not the central part of spreading cells), and lamellipodial retraction; this function is mechanically ant…	0.759771	0.817699	0.716	0.794157	0.68	0.791
P16403	HIST1H1C	Histone cluster 1 h1 family member c; Histone H1.2; Histone H1 protein binds to linker DNA between nucleosomes forming the macromolecular structure known as the chromatin fiber. Histones H1 are necessary for the condensation of nucleosome chains into higher-order structured fibers. Acts also as a regulator of individual gene transcription through chromatin remodeling, nucleosome spacing and DNA m…	2.077	1.50357	1.669	1.78326	1.967	1.79997
P16402	HIST1H1D	Histone cluster 1 h1 family member d; Histone H1.3; Histone H1 protein binds to linker DNA between nucleosomes forming the macromolecular structure known as the chromatin fiber. Histones H1 are necessary for the condensation of nucleosome chains into higher-order structured fibers. Acts also as a regulator of individual gene transcription through chromatin remodeling, nucleosome spacing and DNA m…	1.41549	1.42781	1.228	1.35616	1.65	1.41549
P62805	HIST1H4F	Histone cluster 1 H4 family member f; Core component of nucleosome. Nucleosomes wrap and compact DNA into chromatin, limiting DNA accessibility to the cellular machineries which require DNA as a template. Histones thereby play a central role in transcription regulation, DNA repair, DNA replication and chromosomal stability. DNA accessibility is regulated via a complex set of post-translational mo…	1.204	1.28725	2.254	2.36973	1.46	1.328
P84243	H3F3B	H3 histone, family 3B (H3.3B); Variant histone H3 which replaces conventional H3 in a wide range of nucleosomes in active genes. Constitutes the predominant form of histone H3 in non-dividing cells and is incorporated into chromatin independently of DNA synthesis. Deposited at sites of nucleosomal displacement throughout transcribed genes, suggesting that it represents an epigenetic imprint of tr…	1.437	1.79697	1.893	2.00552	2.005	1.535
P23284	PPIB	Peptidyl-prolyl cis-trans isomerase B; PPIases accelerate the folding of proteins. It catalyzes the cis-trans isomerization of proline imidic peptide bonds in oligopeptides; Cyclophilin peptidylprolyl isomerases	0.734	0.740122	0.743	0.73928	0.74	0.73928
P05204	HMGN2	Non-histone chromosomal protein HMG-17; Binds to the inner side of the nucleosomal DNA thus altering the interaction between the DNA and the histone octamer. May be involved in the process which maintains transcribable genes in a unique chromatin conformation (By similarity); Canonical high mobility group	1.597	1.67515	1.651	1.28936	1.359	1.5143
Q9Y3L3	SH3BP1	SH3 domain-binding protein 1; GTPase activating protein (GAP) which specifically converts GTP-bound Rho-type GTPases including RAC1 and CDC42 in their inactive GDP-bound form. By specifically inactivating RAC1 at the leading edge of migrating cells, it regulates the spatiotemporal organization of cell protrusions which is important for proper cell migration. Also negatively regulates CDC42 in the…	1.23666	1.25549	1.203	1.27681	1.239	1.209
P08311	CTSG	Cathepsin G; Serine protease with trypsin- and chymotrypsin-like specificity. Cleaves complement C3. Has antibacterial activity against the Gram-negative bacterium P.aeruginosa, antibacterial activity is inhibited by LPS from P.aeruginosa, Z-Gly-Leu-Phe- CH2Cl and phenylmethylsulfonyl fluoride; Belongs to the peptidase S1 family	1.322	1.38023	1.339	1.43006	1.679	1.43006
P24534	EEF1B2	Eukaryotic translation elongation factor 1 beta 2; Elongation factor 1-beta; EF-1-beta and EF-1-delta stimulate the exchange of GDP bound to EF-1-alpha to GTP	0.712	0.725257	0.689869	0.626087	0.768	0.618
Q15555	MAPRE2	Microtubule-associated protein RP/EB family member 2; May be involved in microtubule polymerization, and spindle function by stabilizing microtubules and anchoring them at centrosomes. May play a role in cell migration (By similarity); Belongs to the MAPRE family	0.765194	0.735927	0.765194	0.80285	0.829	0.693
P02730	SLC4A1	Solute carrier family 4 member 1 (diego blood group); Band 3 anion transport protein; Functions both as a transporter that mediates electroneutral anion exchange across the cell membrane and as a structural protein. Major integral membrane glycoprotein of the erythrocyte membrane; required for normal flexibility and stability of the erythrocyte membrane and for normal erythrocyte shape via the in…	1.453	1.29988	1.316	1.87462	1.879	1.316
P0CG12	CHTF8	Chromosome transmission fidelity protein 8 homolog; Chromosome cohesion factor involved in sister chromatid cohesion and fidelity of chromosome transmission. Component of one of the cell nuclear antigen loader complexes, CTF18-replication factor C (CTF18-RFC), which consists of CTF18, CTF8, DCC1, RFC2, RFC3, RFC4 and RFC5. The CTF18-RFC complex binds to single- stranded and primed DNAs and has we…	1.283	1.42112	1.36303	1.36303	1.478	1.27
P30086	PEBP1	Phosphatidylethanolamine-binding protein 1; Binds ATP, opioids and phosphatidylethanolamine. Has lower affinity for phosphatidylinositol and phosphatidylcholine. Serine protease inhibitor which inhibits thrombin, neuropsin and chymotrypsin but not trypsin, tissue type plasminogen activator and elastase (By similarity). Inhibits the kinase activity of RAF1 by inhibiting its activation and by disso…	0.808	0.708065	0.826	0.791266	0.823	0.791266
O43615	TIMM44	Mitochondrial import inner membrane translocase subunit TIM44; Essential component of the PAM complex, a complex required for the translocation of transit peptide-containing proteins from the inner membrane into the mitochondrial matrix in an ATP-dependent manner. Recruits mitochondrial HSP70 to drive protein translocation into the matrix using ATP as an energy source; Belongs to the Tim44 family	1.238	1.2234	1.2301	1.2301	1.253	1.206
O43639	NCK2	Cytoplasmic protein NCK2; Adapter protein which associates with tyrosine- phosphorylated growth factor receptors or their cellular substrates. Maintains low levels of EIF2S1 phosphorylation by promoting its dephosphorylation by PP1. Plays a role in ELK1- dependent transcriptional activation in response to activated Ras signaling; SH2 domain containing	0.784	0.641914	0.819	0.742983	0.793	0.677
Q16718	NDUFA5	NADH dehydrogenase [ubiquinone] 1 alpha subcomplex subunit 5; Accessory subunit of the mitochondrial membrane respiratory chain NADH dehydrogenase (Complex I), that is believed not to be involved in catalysis. Complex I functions in the transfer of electrons from NADH to the respiratory chain. The immediate electron acceptor for the enzyme is believed to be ubiquinone	1.983	0.727626	1.23	1.49788	2.043	1.283
P62829			1.632	1.488	1.44917	1.55679	1.658	1.55679
Q9NXH8			0.756	0.663	0.649814	0.81407	0.74	0.56785
P30273			0.692	0.499	0.503427	0.564427	0.553	0.636299
Q9BX10			0.755	0.591	0.579731	0.663102	0.63	0.816029
P61026			0.766	0.722	0.39171	0.316621	0.648	0.429707
Q15746			0.677	0.629	0.606661	0.647876	0.582	0.744717
P05386			2.825	2.97342	3.57937	3.08356	3.113	2.26619
P50452			1.424	1.38742	1.3986	1.38742	1.331	1.39608
O00193			1.252	1.39751	1.58645	1.23896	1.611	1.29913
Q0ZGT2			0.754	0.642762	0.482659	0.715749	0.673	0.588402
O76074			0.813	0.686	0.536471	0.788366	0.664	0.581176
P31153			1.254	1.35298	1.42335	1.2526	1.307	1.52794
Q9BVC6			0.717	0.69	0.815737	0.750906	0.73	0.801793
P46060			1.33026	1.292	1.26814	1.42191	1.339	1.33026
E9PAV3			1.316	1.484	1.50304	1.65354	1.969	1.99568
P07225			0.537	0.616	0.734443	0.675042	0.658	0.644097
P17301			0.754	0.665	0.586957	0.625358	0.548	0.548483
Q8NG06			0.701	0.624	0.636218	0.49552	0.618	0.760563
P23229			0.542	0.595	0.568915	0.764362	0.49	0.665808
O75995			2.149	0.76	2.0817	1.60289	1.75	0.721094
Q8NFV4			0.816	0.789	0.7773	0.815603	0.725	0.750643
Q96AZ6			1.281	1.877	3.13021	3.7125	1.21	0.486361
Q27J81			0.669	0.688	0.531735	0.710699	0.593	0.717928

## Sheet: DEPs of placebo
Accession	Preferred Name	Annotation	1_Placebo	2_Placebo	3_Placebo	4_Placebo	5_Placebo	6_Placebo
P35579	MYH9	Myosin heavy chain 9/10/11/14; Myosin-9; Cellular myosin that appears to play a role in cytokinesis, cell shape, and specialized functions such as secretion and capping. During cell spreading, plays an important role in cytoskeleton reorganization, focal contacts formation (in the margins but not the central part of spreading cells), and lamellipodial retraction; this function is mechanically ant…	0.761166	0.738	0.761166	0.772109	0.763	0.771556
P16403	HIST1H1C	Histone cluster 1 h1 family member c; Histone H1.2; Histone H1 protein binds to linker DNA between nucleosomes forming the macromolecular structure known as the chromatin fiber. Histones H1 are necessary for the condensation of nucleosome chains into higher-order structured fibers. Acts also as a regulator of individual gene transcription through chromatin remodeling, nucleosome spacing and DNA m…	0.533	0.533571	0.533571	0.513447	0.538	0.549837
O60814	HIST1H2BK	Histone cluster 1 h2b family member k; Histone H2B type 1-K; Core component of nucleosome. Nucleosomes wrap and compact DNA into chromatin, limiting DNA accessibility to the cellular machineries which require DNA as a template. Histones thereby play a central role in transcription regulation, DNA repair, DNA replication and chromosomal stability. DNA accessibility is regulated via a complex set o…	1.38809	1.37	1.35669	1.38809	1.355	1.47066
P13639	EEF2	Elongation factor 2; Catalyzes the GTP-dependent ribosomal translocation step during translation elongation. During this step, the ribosome changes from the pre-translocational (PRE) to the post- translocational (POST) state as the newly formed A-site-bound peptidyl-tRNA and P-site-bound deacylated tRNA move to the P and E sites, respectively. Catalyzes the coordinated movement of the two tRNA mo…	1.226	1.212	1.57001	1.67839	1.398	1.476
P06396	GSN	Gelsolin; Calcium-regulated, actin-modulating protein that binds to the plus (or barbed) ends of actin monomers or filaments, preventing monomer exchange (end-blocking or capping). It can promote the assembly of monomers into filaments (nucleation) as well as sever filaments already formed. Plays a role in ciliogenesis; Gelsolin/villins	0.670359	0.661	0.670359	0.742222	0.649	0.629213
P07996	THBS1	Thrombospondin-1; Adhesive glycoprotein that mediates cell-to-cell and cell-to-matrix interactions. Binds heparin. May play a role in dentinogenesis and/or maintenance of dentin and dental pulp (By similarity). Ligand for CD36 mediating antiangiogenic properties. Plays a role in ER stress response, via its interaction with the activating transcription factor 6 alpha (ATF6) which produces adaptive…	0.645	0.721	0.775845	0.716026	0.734	0.704287
P60842	EIF4A1	Eukaryotic initiation factor 4A-I; ATP-dependent RNA helicase which is a subunit of the eIF4F complex involved in cap recognition and is required for mRNA binding to ribosome. In the current model of translation initiation, eIF4A unwinds RNA secondary structures in the 5'-UTR of mRNAs which is necessary to allow efficient binding of the small ribosomal subunit, and subsequent scanning for the ini…	1.491	1.43616	1.37051	1.38629	1.36	1.57299
P05204	HMGN2	Non-histone chromosomal protein HMG-17; Binds to the inner side of the nucleosomal DNA thus altering the interaction between the DNA and the histone octamer. May be involved in the process which maintains transcribable genes in a unique chromatin conformation (By similarity); Canonical high mobility group	0.592	0.434	0.697758	0.251891	0.501745	0.533074
Q05682	CALD1	Caldesmon 1; Caldesmon; Actin- and myosin-binding protein implicated in the regulation of actomyosin interactions in smooth muscle and nonmuscle cells (could act as a bridge between myosin and actin filaments). Stimulates actin binding of tropomyosin which increases the stabilization of actin filament structure. In muscle tissues, inhibits the actomyosin ATPase by binding to F-actin. This inhibit…	0.726	0.68809	0.68809	0.697009	0.65	0.679352
O95810	SDPR	Caveolae-associated protein 2; Plays an important role in caveolar biogenesis and morphology. Regulates caveolae morphology by inducing membrane curvature within caveolae. Plays a role in caveola formation in a tissue-specific manner. Required for the formation of caveolae in the lung and fat endothelia but not in the heart endothelia. Negatively regulates the size or stability of CAVIN complexes…	0.659	0.664	0.552632	0.605936	0.54	0.614049
P42765	ACAA2	3-ketoacyl-CoA thiolase, mitochondrial; Abolishes BNIP3-mediated apoptosis and mitochondrial damage	1.274	1.561	1.61189	1.48515	1.393	1.58587
Q15907	RAB11B	Ras-related protein Rab-11B; The small GTPases Rab are key regulators of intracellular membrane trafficking, from the formation of transport vesicles to their fusion with membranes. Rabs cycle between an inactive GDP-bound form and an active GTP-bound form that is able to recruit to membranes different set of downstream effectors directly responsible for vesicle formation, movement, tethering and…	0.789	0.695254	0.684253	0.602421	0.62	0.780598
P62328	TMSB4X	Thymosin beta 4, x-linked; Thymosin beta-4; Plays an important role in the organization of the cytoskeleton (By similarity). Binds to and sequesters actin monomers (G actin) and therefore inhibits actin polymerization	0.516421	0.508	0.520915	0.424816	0.519	0.609375
O14773	TPP1	Tripeptidyl-peptidase 1; Lysosomal serine protease with tripeptidyl-peptidase I activity. May act as a non-specific lysosomal peptidase which generates tripeptides from the breakdown products produced by lysosomal proteinases. Requires substrates with an unsubstituted N-terminus (By similarity)	1.31378	1.267	1.31167	1.36444	1.312	1.31378
P78417	GSTO1	Glutathione S-transferase omega-1; Exhibits glutathione-dependent thiol transferase and dehydroascorbate reductase activities. Has S-(phenacyl)glutathione reductase activity. Has also glutathione S-transferase activity. Participates in the biotransformation of inorganic arsenic and reduces monomethylarsonic acid (MMA) and dimethylarsonic acid; Soluble glutathione S-transferases	0.769	0.707	0.657581	0.729516	0.743	0.721219
P49189	ALDH9A1	4-trimethylaminobutyraldehyde dehydrogenase; Converts gamma-trimethylaminobutyraldehyde into gamma- butyrobetaine. Catalyzes the irreversible oxidation of a broad range of aldehydes to the corresponding acids in an NAD-dependent reaction	1.36895	1.227	1.52332	1.42272	1.309	1.3627
P39023	RPL3	60S ribosomal protein L3; The L3 protein is a component of the large subunit of cytoplasmic ribosomes; L ribosomal proteins	1.40809	1.308	1.33289	1.49257	1.515	1.39198
Q13347	EIF3I	Eukaryotic translation initiation factor 3 subunit I; Component of the eukaryotic translation initiation factor 3 (eIF-3) complex, which is required for several steps in the initiation of protein synthesis. The eIF-3 complex associates with the 40S ribosome and facilitates the recruitment of eIF-1, eIF-1A, eIF-2:GTP:methionyl-tRNAi and eIF-5 to form the 43S pre- initiation complex (43S PIC). The …	1.26565	1.278	1.3396	1.26565	1.223	1.22199
P16615	ATP2A2	Sarcoplasmic/endoplasmic reticulum calcium ATPase 2; This magnesium-dependent enzyme catalyzes the hydrolysis of ATP coupled with the translocation of calcium from the cytosol to the sarcoplasmic reticulum lumen. Isoform 2 is involved in the regulation of the contraction/relaxation cycle. Acts as a regulator of TNFSF11-mediated Ca(2+) signaling pathways via its interaction with TMEM64 which is cr…	0.763	0.758	0.656832	0.66153	0.545	0.584818
P05091	ALDH2	Aldehyde dehydrogenase, mitochondrial; Aldehyde dehydrogenase 2 family member; Belongs to the aldehyde dehydrogenase family	1.41526	1.465	1.4574	1.31162	1.427	1.41526
Q13243	SRSF5	Splicing factor, arginine/serine-rich 4/5/6; Serine/arginine-rich splicing factor 5; Plays a role in constitutive splicing and can modulate the selection of alternative splice sites; RNA binding motif containing	1.245	2.195	1.94061	2.37561	1.298	2.25969
P08567	PLEK	Pleckstrin; Major protein kinase C substrate of platelets; Pleckstrin homology domain containing	0.484	0.526036	0.517995	0.614206	0.526036	0.487943
P50402	EMD	Emerin; Stabilizes and promotes the formation of a nuclear actin cortical network. Stimulates actin polymerization in vitro by binding and stabilizing the pointed end of growing filaments. Inhibits beta-catenin activity by preventing its accumulation in the nucleus. Acts by influencing the nuclear accumulation of beta- catenin through a CRM1-dependent export pathway. Links centrosomes to the nucl…	0.829	0.776996	0.737977	0.673314	0.826	0.818686
P62241	RPS8	Small subunit ribosomal protein s8e; Ribosomal protein S8; Belongs to the eukaryotic ribosomal protein eS8 family	1.328	1.452	1.58444	1.77427	1.845	1.42815
Q6ZNJ1	NBEAL2	Neurobeachin-like protein 2; Probably involved in thrombopoiesis. Plays a role in the development or secretion of alpha-granules, that contain several growth factors important for platelet biogenesis; Armadillo-like helical domain containing	0.826	0.804	0.760684	0.757572	0.73	0.667174
P61313	RPL15	Large subunit ribosomal protein l15e; Ribosomal protein L15	1.42398	1.492	1.59175	1.37937	1.225	1.43179
P04004	VTN	Vitronectin; Vitronectin is a cell adhesion and spreading factor found in serum and tissues. Vitronectin interact with glycosaminoglycans and proteoglycans. Is recognized by certain members of the integrin family and serves as a cell-to-substrate adhesion molecule. Inhibitor of the membrane-damaging effect of the terminal cytolytic complement pathway; Endogenous ligands	0.815	0.782119	0.822286	0.769965	0.784	0.719344
P51452	DUSP3	Dual specificity protein phosphatase 3; Shows activity both for tyrosine-protein phosphate and serine-protein phosphate, but displays a strong preference toward phosphotyrosines. Specifically dephosphorylates and inactivates ERK1 and ERK2; Belongs to the protein-tyrosine phosphatase family. Non-receptor class dual specificity subfamily	0.81	0.778	0.789908	0.792716	0.792716	0.792955
P61106	RAB14	Ras-related protein Rab-14; Involved in membrane trafficking between the Golgi complex and endosomes during early embryonic development. Regulates the Golgi to endosome transport of FGFR-containing vesicles during early development, a key process for developing basement membrane and epiblast and primitive endoderm lineages during early postimplantation development. May act by modulating the kines…	0.725	0.684	0.810928	0.759341	0.757	0.747254
P10124	SRGN	Proteoglycan peptide core protein; Serglycin; Plays a role in formation of mast cell secretory granules and mediates storage of various compounds in secretory vesicles. Required for storage of some proteases in both connective tissue and mucosal mast cells and for storage of granzyme B in T-lymphocytes. Plays a role in localizing neutrophil elastase in azurophil granules of neutrophils. Mediates …	0.721	0.623107	0.665258	0.47489	0.566	0.688388
P33993	MCM7	Minichromosome maintenance complex component 7; DNA replication licensing factor MCM7; Acts as component of the MCM2-7 complex (MCM complex) which is the putative replicative helicase essential for 'once per cell cycle' DNA replication initiation and elongation in eukaryotic cells. The active ATPase sites in the MCM2-7 ring are formed through the interaction surfaces of two neighboring subunits s…	1.341	1.302	1.35651	1.31638	1.266	1.31638
P14550	AKR1A1	Alcohol dehydrogenase [NADP(+)]; Catalyzes the NADPH-dependent reduction of a variety of aromatic and aliphatic aldehydes to their corresponding alcohols. Catalyzes the reduction of mevaldate to mevalonic acid and of glyceraldehyde to glycerol. Has broad substrate specificity. In vitro substrates include succinic semialdehyde, 4- nitrobenzaldehyde, 1,2-naphthoquinone, methylglyoxal, and D- glucur…	1.30201	1.234	1.28886	1.32019	1.365	1.30201
P07359	GP1BA	Platelet glycoprotein Ib alpha chain; GP-Ib, a surface membrane protein of platelets, participates in the formation of platelet plugs by binding to the A1 domain of vWF, which is already bound to the subendothelium; CD molecules	0.505362	0.554	0.48765	0.626298	0.453	0.40586
P62820	RAB1A	RAB1A, member RAS oncogene family; Ras-related protein Rab-1A; The small GTPases Rab are key regulators of intracellular membrane trafficking, from the formation of transport vesicles to their fusion with membranes. Rabs cycle between an inactive GDP-bound form and an active GTP-bound form that is able to recruit to membranes different sets of downstream effectors directly responsible for vesicle…	0.621	0.653963	0.674419	0.66242	0.708	0.603977
O75116	ROCK2	Rho-associated protein kinase 2; Protein kinase which is a key regulator of actin cytoskeleton and cell polarity. Involved in regulation of smooth muscle contraction, actin cytoskeleton organization, stress fiber and focal adhesion formation, neurite retraction, cell adhesion and motility via phosphorylation of ADD1, BRCA2, CNN1, EZR, DPYSL2, EP300, MSN, MYL9/MLC2, NPM1, RDX, PPP1R12A and VIM. Ph…	0.671	0.626	0.615854	0.651517	0.66	0.684729
P62249	RPS16	Small subunit ribosomal protein s16e; Ribosomal protein S16	1.42947	1.37	1.59912	1.42947	1.383	1.36575
P61244	MAX	Myc associated factor x; Protein max; Transcription regulator. Forms a sequence-specific DNA- binding protein complex with MYC or MAD which recognizes the core sequence 5'-CAC[GA]TG-3'. The MYC:MAX complex is a transcriptional activator, whereas the MAD:MAX complex is a repressor. May repress transcription via the recruitment of a chromatin remodeling complex containing H3 'Lys-9' histone methylt…	1.221	1.535	1.59571	1.41443	1.306	1.41443
P62829	RPL23	Large subunit ribosomal protein l23e; Ribosomal protein L23	1.632	1.488	1.44917	1.55679	1.658	1.55679
Q9NXH8	TOR4A	Torsin-4A; Torsin family 4 member A	0.756	0.663	0.649814	0.81407	0.74	0.56785
P30273	FCER1G	High affinity immunoglobulin epsilon receptor subunit gamma; Associates with a variety of FcR alpha chains to form a functional signaling complex. Regulates several aspects of the immune response. The gamma subunit has a critical role in allowing the IgE Fc receptor to reach the cell surface. Also involved in collagen-mediated platelet activation and in neutrophil activation mediated by integrin;…	0.692	0.499	0.503427	0.564427	0.553	0.636299
Q9BX10	GTPBP2	GTP binding protein 2; Belongs to the TRAFAC class translation factor GTPase superfamily. Classic translation factor GTPase family. GTPBP1 subfamily	0.755	0.591	0.579731	0.663102	0.63	0.816029
P61026	RAB10	Ras-related protein Rab-10; The small GTPases Rab are key regulators of intracellular membrane trafficking, from the formation of transport vesicles to their fusion with membranes. Rabs cycle between an inactive GDP-bound form and an active GTP-bound form that is able to recruit to membranes different set of downstream effectors directly responsible for vesicle formation, movement, tethering and …	0.766	0.722	0.39171	0.316621	0.648	0.429707
Q15746	MYLK	Myosin light chain kinase, smooth muscle; Calcium/calmodulin-dependent myosin light chain kinase implicated in smooth muscle contraction via phosphorylation of myosin light chains (MLC). Also regulates actin-myosin interaction through a non-kinase activity. Phosphorylates PTK2B/PYK2 and myosin light-chains. Involved in the inflammatory response (e.g. apoptosis, vascular permeability, leukocyte di…	0.677	0.629	0.606661	0.647876	0.582	0.744717
P05386	RPLP1	60S acidic ribosomal protein P1; Plays an important role in the elongation step of protein synthesis; Belongs to the eukaryotic ribosomal protein P1/P2 family	2.825	2.97342	3.57937	3.08356	3.113	2.26619
P50452	SERPINB8	Serpin B8; Has an important role in epithelial desmosome-mediated cell-cell adhesion; Belongs to the serpin family. Ov-serpin subfamily	1.424	1.38742	1.3986	1.38742	1.331	1.39608
O00193	C11orf58	Small acidic protein; Chromosome 11 open reading frame 58; Belongs to the SMAP family	1.252	1.39751	1.58645	1.23896	1.611	1.29913
Q0ZGT2	NEXN	Nexilin f-actin binding protein; Nexilin; Involved in regulating cell migration through association with the actin cytoskeleton. Has an essential role in the maintenance of Z line and sarcomere integrity; I-set domain containing	0.754	0.642762	0.482659	0.715749	0.673	0.588402
O76074	PDE5A	cGMP-specific 3',5'-cyclic phosphodiesterase; Plays a role in signal transduction by regulating the intracellular concentration of cyclic nucleotides. This phosphodiesterase catalyzes the specific hydrolysis of cGMP to 5'- GMP. Specifically regulates nitric-oxide-generated cGMP; Phosphodiesterases	0.813	0.686	0.536471	0.788366	0.664	0.581176
P31153	MAT2A	S-adenosylmethionine synthase isoform type-2; Catalyzes the formation of S-adenosylmethionine from methionine and ATP. The reaction comprises two steps that are both catalyzed by the same enzyme: formation of S-adenosylmethionine (AdoMet) and triphosphate, and subsequent hydrolysis of the triphosphate; Belongs to the AdoMet synthase family	1.254	1.35298	1.42335	1.2526	1.307	1.52794
Q9BVC6	TMEM109	Transmembrane protein 109; May mediate cellular response to DNA damage by protecting against ultraviolet C-induced cell death. Can form voltage-gated calcium and potassium channels in vitro (By similarity)	0.717	0.69	0.815737	0.750906	0.73	0.801793
P46060	RANGAP1	Ran GTPase-activating protein 1; GTPase activator for the nuclear Ras-related regulatory protein Ran, converting it to the putatively inactive GDP-bound state	1.33026	1.292	1.26814	1.42191	1.339	1.33026
E9PAV3	NACA	Nascent polypeptide-associated complex subunit alpha, muscle-specific form; Cardiac- and muscle-specific transcription factor. May act to regulate the expression of genes involved in the development of myotubes. Plays a critical role in ventricular cardiomyocyte expansion and regulates postnatal skeletal muscle growth and regeneration. Involved in the organized assembly of thick and thin filament…	1.316	1.484	1.50304	1.65354	1.969	1.99568
P07225	PROS1	Vitamin K-dependent protein S; Anticoagulant plasma protein; it is a cofactor to activated protein C in the degradation of coagulation factors Va and VIIIa. It helps to prevent coagulation and stimulating fibrinolysis; Gla domain containing	0.537	0.616	0.734443	0.675042	0.658	0.644097
P17301	ITGA2	Integrin alpha-2; Integrin alpha-2/beta-1 is a receptor for laminin, collagen, collagen C-propeptides, fibronectin and E-cadherin. It recognizes the proline-hydroxylated sequence G-F-P-G-E-R in collagen. It is responsible for adhesion of platelets and other cells to collagens, modulation of collagen and collagenase gene expression, force generation and organization of newly synthesized extracellu…	0.754	0.665	0.586957	0.625358	0.548	0.548483
Q8NG06	TRIM58	E3 ubiquitin-protein ligase TRIM58; E3 ubiquitin ligase induced during late erythropoiesis. Directly binds and ubiquitinates the intermediate chain of the microtubule motor dynein (DYNC1LI1/DYNC1LI2), stimulating the degradation of the dynein holoprotein complex. May participate in the erythroblast enucleation process through regulation of nuclear polarization; Ring finger proteins	0.701	0.624	0.636218	0.49552	0.618	0.760563
P23229	ITGA6	Integrin subunit alpha 6; Integrin alpha-6; Integrin alpha-6/beta-1 is a receptor for laminin on platelets. Integrin alpha-6/beta-4 is a receptor for laminin in epithelial cells and it plays a critical structural role in the hemidesmosome (By similarity). ITGA6:ITGB4 binds to NRG1 (via EGF domain) and this binding is essential for NRG1-ERBB signaling. ITGA6:ITGB4 binds to IGF1 and this binding is…	0.542	0.595	0.568915	0.764362	0.49	0.665808
O75995	SASH3	SAM and SH3 domain-containing protein 3; May function as a signaling adapter protein in lymphocytes; SAM and SH3 domain containing	2.149	0.76	2.0817	1.60289	1.75	0.721094
Q8NFV4	ABHD11	Protein ABHD11; Abhydrolase domain containing 11; Belongs to the AB hydrolase superfamily	0.816	0.789	0.7773	0.815603	0.725	0.750643
Q96AZ6	ISG20	Interferon-stimulated gene 20 kDa protein; Interferon-induced antiviral exoribonuclease that acts on single-stranded RNA and also has minor activity towards single- stranded DNA. Exhibits antiviral activity against RNA viruses including hepatitis C virus (HCV), hepatitis A virus (HAV) and yellow fever virus (YFV) in an exonuclease-dependent manner. May also play additional roles in the maturation…	1.281	1.877	3.13021	3.7125	1.21	0.486361
Q27J81	INF2	Inverted formin-2; Severs actin filaments and accelerates their polymerization and depolymerization; Armadillo-like helical domain containing	0.669	0.688	0.531735	0.710699	0.593	0.717928
